# Supplementary material for: Determinants of knowledge on sexually transmitted infections among students in public higher education institutions in Melaka state, Malaysia
Source: PLoS One. 2020 Oct 29;15(10):e0240842. doi: 10.1371/journal.pone.0240842 (PMC7595423; doi:10.1371/journal.pone.0240842)
Supplement: S1 Appendix — (XLSX) [file pone.0240842.s001.xlsx]

## Sheet: final data to submit publicatio
respondentidno	totalknowledgescore	age	agecategory	gender	race	racecategory	religion	religioncategory	maritalstatus	educationlevel	educationallevelcategory	coursecategory	history of SRH education	fathereducationlevel	father education	mothereducationlevel	mother education	place of stay	involvement in STIs program	PROGRAM TYPE	typeofstisyphilis	typeofstipneumonia	typeofstihivaids	typeofstituberculosis	typeofstitrichomoniasis	typeofstiherpesgenitalia	typeofstihepatitisb	typeofstigonorrhea	typesofstichlamydia	typeofstimeasles	modeoftransmissionstithroughvaginalintercourse	modeoftransmissionthroughanalintercourse	modeoftransmissionthroughoralseks	modeoftransmissionthroughusingpublictoilet	modeoftransmissionthroughbloodtransfusion	modeoftransmissionthroughverticaltransmission	modeoftransmissionthroughhandshaking	riskfactorforstisexualactivitywithoutcondom	riskfactotstimultiplesexualpartner	riskfactorforstimansexwithman	riskfactorforstisexwithsexworker	riskfactorforstiearlysexualdebut	riskfactorforstiuncircumcisedmale	riskfactorforstismoking	signsymptomstiitchinessatgenitalia	signsymptomofstiabnormaldischarges	signsymptomstivomiting	signsymptomofstipainduringsexualactivity	signandsymptomstiulceratgenitalia
1001	25	19	less 23	female	malay	malay	islam	muslim	single	Skill Certificate Malaysia	NOT DEGREE	art	yes	secondaryschool	not going to college	secondaryschool	not going to college	out campus	yes	NOT SCHOOL PROGRAM	incorrect	correct	correct	incorrect	incorrect	incorrect	incorrect	incorrect	incorrect	incorrect	correct	correct	correct	correct	correct	correct	correct	correct	correct	correct	correct	correct	incorrect	correct	correct	incorrect	correct	correct	incorrect
1002	32	19	less 23	male	malay	malay	islam	muslim	single	Skill Certificate Malaysia	NOT DEGREE	art	no	college/university	going to college	secondaryschool	not going to college	out campus	no	#NULL!	incorrect	correct	correct	incorrect	incorrect	correct	correct	incorrect	incorrect	correct	correct	correct	correct	correct	correct	correct	correct	correct	correct	correct	correct	correct	correct	correct	correct	correct	correct	correct	correct
1003	30	20	less 23	male	malay	malay	islam	muslim	single	Skill Certificate Malaysia	NOT DEGREE	art	unable to recall	college/university	going to college	college/university	going to college	out campus	yes	NOT SCHOOL PROGRAM	incorrect	correct	correct	incorrect	incorrect	correct	correct	incorrect	incorrect	correct	correct	correct	correct	correct	correct	correct	correct	correct	correct	correct	correct	correct	incorrect	correct	correct	correct	correct	correct	correct
1004	22	20	less 23	female	malay	malay	islam	muslim	single	Skill Certificate Malaysia	NOT DEGREE	art	yes	secondaryschool	not going to college	secondaryschool	not going to college	out campus	yes	NOT SCHOOL PROGRAM	incorrect	correct	correct	incorrect	incorrect	incorrect	incorrect	incorrect	incorrect	correct	incorrect	correct	correct	correct	incorrect	correct	incorrect	correct	correct	incorrect	correct	incorrect	incorrect	correct	incorrect	correct	correct	correct	correct
1006	21	20	less 23	male	malay	malay	islam	muslim	single	Skill Certificate Malaysia	NOT DEGREE	sciences	no	college/university	going to college	college/university	going to college	out campus	yes	SCHOOL PROGRAM	incorrect	correct	incorrect	correct	incorrect	incorrect	incorrect	incorrect	incorrect	incorrect	incorrect	incorrect	incorrect	incorrect	correct	incorrect	incorrect	correct	correct	correct	correct	correct	incorrect	correct	correct	correct	correct	correct	correct
1007	28	21	less 23	male	malay	malay	islam	muslim	single	Skill Certificate Malaysia	NOT DEGREE	sciences	unable to recall	secondaryschool	not going to college	secondaryschool	not going to college	out campus	no	#NULL!	incorrect	correct	correct	correct	incorrect	correct	correct	incorrect	incorrect	correct	correct	correct	correct	correct	correct	correct	correct	correct	correct	correct	correct	incorrect	incorrect	incorrect	correct	correct	incorrect	incorrect	incorrect
1008	14	21	less 23	male	malay	malay	islam	muslim	single	Skill Certificate Malaysia	NOT DEGREE	sciences	unable to recall	secondaryschool	not going to college	secondaryschool	not going to college	out campus	no	#NULL!	incorrect	correct	incorrect	correct	incorrect	incorrect	incorrect	incorrect	incorrect	incorrect	incorrect	incorrect	incorrect	incorrect	incorrect	incorrect	correct	correct	correct	correct	correct	correct	correct	incorrect	incorrect	incorrect	correct	incorrect	incorrect
1009	19	19	less 23	male	malay	malay	islam	muslim	single	Skill Certificate Malaysia	NOT DEGREE	sciences	no	secondaryschool	not going to college	secondaryschool	not going to college	out campus	no	#NULL!	correct	incorrect	correct	incorrect	incorrect	correct	correct	incorrect	incorrect	incorrect	correct	correct	correct	incorrect	correct	correct	correct	correct	correct	incorrect	correct	incorrect	incorrect	incorrect	incorrect	incorrect	incorrect	correct	incorrect
1010	20	19	less 23	male	malay	malay	islam	muslim	single	Skill Certificate Malaysia	NOT DEGREE	sciences	no	college/university	going to college	college/university	going to college	out campus	yes	NOT SCHOOL PROGRAM	incorrect	incorrect	correct	incorrect	incorrect	incorrect	incorrect	incorrect	incorrect	incorrect	correct	incorrect	incorrect	correct	correct	incorrect	correct	correct	correct	correct	correct	incorrect	incorrect	incorrect	correct	correct	correct	correct	correct
1011	17	19	less 23	male	malay	malay	islam	muslim	single	Skill Certificate Malaysia	NOT DEGREE	sciences	no	college/university	going to college	college/university	going to college	out campus	no	#NULL!	incorrect	correct	incorrect	correct	incorrect	incorrect	incorrect	incorrect	incorrect	correct	correct	incorrect	incorrect	incorrect	incorrect	correct	correct	correct	correct	correct	correct	incorrect	incorrect	incorrect	correct	incorrect	correct	incorrect	incorrect
1012	22	19	less 23	female	malay	malay	islam	muslim	single	Skill Certificate Malaysia	NOT DEGREE	art	yes	primaryschool	not going to college	primaryschool	not going to college	out campus	yes	SCHOOL PROGRAM	incorrect	correct	correct	incorrect	incorrect	incorrect	incorrect	incorrect	incorrect	correct	correct	correct	correct	correct	correct	correct	correct	correct	correct	incorrect	correct	correct	incorrect	correct	incorrect	correct	incorrect	incorrect	incorrect
1013	20	22	less 23	female	malay	malay	islam	muslim	single	Skill Certificate Malaysia	NOT DEGREE	art	yes	secondaryschool	not going to college	secondaryschool	not going to college	out campus	yes	NOT SCHOOL PROGRAM	incorrect	correct	correct	correct	incorrect	incorrect	correct	incorrect	incorrect	correct	correct	incorrect	incorrect	correct	correct	correct	incorrect	correct	correct	incorrect	correct	correct	incorrect	correct	incorrect	incorrect	incorrect	incorrect	incorrect
1019	22	20	less 23	male	malay	malay	islam	muslim	single	Skill Certificate Malaysia	NOT DEGREE	sciences	yes	primaryschool	not going to college	secondaryschool	not going to college	out campus	yes	SCHOOL PROGRAM	incorrect	correct	correct	correct	incorrect	correct	incorrect	incorrect	incorrect	incorrect	correct	correct	correct	incorrect	correct	incorrect	correct	correct	correct	correct	correct	incorrect	correct	incorrect	incorrect	correct	correct	incorrect	correct
1020	16	20	less 23	female	malay	malay	islam	muslim	single	Skill Certificate Malaysia	NOT DEGREE	art	yes	secondaryschool	not going to college	secondaryschool	not going to college	out campus	yes	NOT SCHOOL PROGRAM	correct	incorrect	correct	incorrect	incorrect	incorrect	incorrect	incorrect	incorrect	incorrect	incorrect	correct	incorrect	correct	correct	correct	correct	correct	correct	incorrect	incorrect	incorrect	correct	incorrect	incorrect	incorrect	correct	correct	incorrect
1021	23	21	less 23	female	malay	malay	islam	muslim	single	Skill Certificate Malaysia	NOT DEGREE	art	yes	college/university	going to college	secondaryschool	not going to college	out campus	yes	NOT SCHOOL PROGRAM	incorrect	incorrect	correct	incorrect	incorrect	incorrect	correct	incorrect	incorrect	incorrect	correct	incorrect	correct	correct	correct	correct	correct	correct	correct	incorrect	correct	correct	incorrect	incorrect	correct	correct	incorrect	correct	correct
1022	24	20	less 23	female	malay	malay	islam	muslim	single	Skill Certificate Malaysia	NOT DEGREE	art	no	primaryschool	not going to college	primaryschool	not going to college	out campus	no	#NULL!	incorrect	correct	correct	correct	incorrect	incorrect	incorrect	incorrect	incorrect	incorrect	correct	correct	correct	correct	correct	incorrect	correct	correct	correct	correct	correct	correct	incorrect	incorrect	correct	correct	incorrect	correct	incorrect
1024	28	20	less 23	female	malay	malay	islam	muslim	single	Skill Certificate Malaysia	NOT DEGREE	art	yes	secondaryschool	not going to college	secondaryschool	not going to college	out campus	yes	NOT SCHOOL PROGRAM	incorrect	incorrect	correct	correct	correct	correct	incorrect	incorrect	incorrect	correct	correct	correct	incorrect	correct	correct	correct	correct	correct	correct	correct	correct	correct	incorrect	correct	correct	correct	incorrect	correct	correct
1027	18	22	less 23	female	malay	malay	islam	muslim	single	Skill Certificate Malaysia	NOT DEGREE	art	yes	secondaryschool	not going to college	secondaryschool	not going to college	out campus	yes	NOT SCHOOL PROGRAM	incorrect	correct	correct	correct	incorrect	incorrect	incorrect	incorrect	incorrect	correct	correct	incorrect	incorrect	incorrect	incorrect	incorrect	correct	correct	incorrect	correct	correct	incorrect	incorrect	correct	incorrect	incorrect	incorrect	incorrect	incorrect
1029	18	20	less 23	female	malay	malay	islam	muslim	single	Skill Certificate Malaysia	NOT DEGREE	art	yes	secondaryschool	not going to college	secondaryschool	not going to college	out campus	yes	NOT SCHOOL PROGRAM	incorrect	correct	incorrect	correct	incorrect	incorrect	incorrect	incorrect	incorrect	correct	correct	incorrect	incorrect	incorrect	incorrect	incorrect	incorrect	incorrect	correct	correct	correct	incorrect	incorrect	correct	incorrect	incorrect	correct	incorrect	incorrect
1030	24	20	less 23	male	malay	malay	islam	muslim	single	Skill Certificate Malaysia	NOT DEGREE	sciences	unable to recall	college/university	going to college	secondaryschool	not going to college	out campus	yes	NOT SCHOOL PROGRAM	correct	incorrect	correct	incorrect	incorrect	incorrect	incorrect	incorrect	incorrect	incorrect	correct	incorrect	correct	correct	incorrect	incorrect	correct	correct	incorrect	correct	correct	correct	incorrect	correct	correct	correct	correct	correct	correct
1032	24	19	less 23	female	malay	malay	islam	muslim	single	Skill Certificate Malaysia	NOT DEGREE	art	yes	primaryschool	not going to college	primaryschool	not going to college	out campus	yes	SCHOOL PROGRAM	correct	incorrect	correct	correct	correct	correct	incorrect	correct	correct	incorrect	correct	correct	correct	correct	correct	correct	correct	incorrect	correct	incorrect	correct	correct	incorrect	correct	incorrect	incorrect	incorrect	incorrect	incorrect
1033	11	19	less 23	female	malay	malay	islam	muslim	single	Skill Certificate Malaysia	NOT DEGREE	art	no	college/university	going to college	college/university	going to college	out campus	no	#NULL!	incorrect	correct	correct	incorrect	incorrect	incorrect	correct	incorrect	incorrect	correct	correct	correct	correct	incorrect	incorrect	correct	incorrect	incorrect	incorrect	incorrect	incorrect	incorrect	incorrect	incorrect	correct	correct	correct	correct	incorrect
1034	12	19	less 23	male	malay	malay	islam	muslim	single	Skill Certificate Malaysia	NOT DEGREE	sciences	unable to recall	secondaryschool	not going to college	secondaryschool	not going to college	out campus	no	#NULL!	incorrect	correct	correct	correct	incorrect	incorrect	incorrect	incorrect	incorrect	correct	correct	incorrect	incorrect	incorrect	incorrect	correct	correct	incorrect	incorrect	incorrect	incorrect	incorrect	incorrect	incorrect	incorrect	incorrect	incorrect	incorrect	incorrect
1035	23	20	less 23	female	malay	malay	islam	muslim	single	Skill Certificate Malaysia	NOT DEGREE	art	unable to recall	college/university	going to college	secondaryschool	not going to college	out campus	yes	NOT SCHOOL PROGRAM	incorrect	correct	correct	correct	correct	incorrect	correct	incorrect	incorrect	incorrect	correct	correct	correct	correct	incorrect	incorrect	incorrect	correct	correct	correct	correct	correct	incorrect	correct	incorrect	incorrect	incorrect	correct	incorrect
9001	24	21	less 23	male	malay	malay	islam	muslim	single	Diploma	NOT DEGREE	sciences	unable to recall	primaryschool	not going to college	secondaryschool	not going to college	in campus	yes	NOT SCHOOL PROGRAM	correct	correct	correct	incorrect	incorrect	incorrect	incorrect	incorrect	incorrect	incorrect	correct	incorrect	correct	correct	correct	correct	correct	correct	correct	correct	correct	correct	incorrect	correct	correct	correct	correct	correct	correct
9003	31	23	23 and more	male	malay	malay	islam	muslim	single	Diploma	NOT DEGREE	sciences	yes	secondaryschool	not going to college	college/university	going to college	in campus	yes	NOT SCHOOL PROGRAM	correct	correct	correct	incorrect	incorrect	correct	correct	incorrect	correct	correct	correct	correct	correct	correct	correct	correct	correct	correct	correct	correct	correct	correct	incorrect	incorrect	correct	correct	incorrect	correct	correct
9004	27	20	less 23	male	malay	malay	islam	muslim	single	Diploma	NOT DEGREE	sciences	yes	secondaryschool	not going to college	college/university	going to college	in campus	yes	NOT SCHOOL PROGRAM	incorrect	correct	correct	correct	incorrect	incorrect	incorrect	incorrect	incorrect	correct	correct	correct	correct	correct	correct	correct	incorrect	correct	incorrect	correct	correct	correct	correct	incorrect	correct	correct	correct	correct	correct
9005	21	23	23 and more	male	malay	malay	islam	muslim	single	Diploma	NOT DEGREE	sciences	yes	primaryschool	not going to college	secondaryschool	not going to college	in campus	yes	NOT SCHOOL PROGRAM	correct	correct	correct	correct	incorrect	incorrect	incorrect	incorrect	incorrect	incorrect	incorrect	correct	incorrect	correct	incorrect	incorrect	incorrect	correct	correct	correct	correct	correct	correct	incorrect	correct	correct	incorrect	incorrect	incorrect
9007	25	21	less 23	male	malay	malay	islam	muslim	single	Diploma	NOT DEGREE	sciences	unable to recall	no formal education	not going to college	primaryschool	not going to college	in campus	no	#NULL!	correct	correct	correct	incorrect	incorrect	incorrect	incorrect	incorrect	incorrect	incorrect	incorrect	correct	correct	incorrect	correct	incorrect	correct	correct	correct	correct	correct	correct	correct	correct	correct	correct	incorrect	correct	correct
9008	27	21	less 23	male	malay	malay	islam	muslim	single	Diploma	NOT DEGREE	sciences	unable to recall	secondaryschool	not going to college	secondaryschool	not going to college	in campus	yes	NOT SCHOOL PROGRAM	correct	correct	correct	correct	correct	correct	correct	incorrect	correct	correct	correct	correct	correct	correct	correct	incorrect	incorrect	correct	correct	correct	correct	correct	incorrect	correct	correct	correct	correct	correct	correct
9009	22	21	less 23	male	malay	malay	islam	muslim	single	Diploma	NOT DEGREE	sciences	unable to recall	primaryschool	not going to college	secondaryschool	not going to college	in campus	yes	NOT SCHOOL PROGRAM	correct	incorrect	correct	correct	incorrect	incorrect	incorrect	incorrect	incorrect	incorrect	incorrect	incorrect	incorrect	correct	incorrect	incorrect	correct	correct	correct	incorrect	correct	correct	incorrect	correct	correct	correct	correct	correct	incorrect
9010	17	21	less 23	male	malay	malay	islam	muslim	single	Diploma	NOT DEGREE	sciences	no	primaryschool	not going to college	primaryschool	not going to college	in campus	yes	NOT SCHOOL PROGRAM	incorrect	correct	incorrect	correct	incorrect	incorrect	incorrect	incorrect	incorrect	correct	correct	correct	incorrect	correct	correct	incorrect	correct	correct	correct	correct	correct	incorrect	incorrect	incorrect	correct	incorrect	incorrect	incorrect	incorrect
9013	22	21	less 23	male	malay	malay	islam	muslim	single	Diploma	NOT DEGREE	sciences	no	secondaryschool	not going to college	secondaryschool	not going to college	in campus	yes	NOT SCHOOL PROGRAM	correct	correct	correct	correct	incorrect	incorrect	incorrect	incorrect	incorrect	incorrect	correct	correct	incorrect	correct	incorrect	incorrect	correct	correct	correct	correct	correct	correct	correct	incorrect	correct	correct	correct	correct	incorrect
9014	22	22	less 23	male	malay	malay	islam	muslim	single	Diploma	NOT DEGREE	sciences	unable to recall	secondaryschool	not going to college	college/university	going to college	in campus	no	#NULL!	correct	correct	correct	correct	correct	incorrect	correct	incorrect	incorrect	incorrect	correct	correct	correct	incorrect	incorrect	incorrect	incorrect	correct	correct	correct	correct	incorrect	incorrect	incorrect	incorrect	correct	incorrect	correct	correct
9016	29	21	less 23	male	malay	malay	islam	muslim	single	Diploma	NOT DEGREE	sciences	yes	secondaryschool	not going to college	secondaryschool	not going to college	in campus	yes	NOT SCHOOL PROGRAM	correct	correct	correct	correct	incorrect	correct	incorrect	incorrect	incorrect	correct	correct	correct	correct	correct	correct	incorrect	correct	correct	correct	correct	correct	correct	correct	incorrect	correct	correct	incorrect	correct	correct
9017	25	22	less 23	male	india	non malay	hindhu	non-muslim	single	Diploma	NOT DEGREE	sciences	yes	secondaryschool	not going to college	secondaryschool	not going to college	in campus	no	#NULL!	incorrect	incorrect	incorrect	incorrect	incorrect	incorrect	incorrect	incorrect	incorrect	incorrect	correct	correct	correct	incorrect	correct	incorrect	correct	correct	correct	correct	correct	correct	incorrect	correct	correct	correct	incorrect	correct	correct
9024	28	21	less 23	male	malay	malay	islam	muslim	single	Diploma	NOT DEGREE	sciences	no	secondaryschool	not going to college	primaryschool	not going to college	in campus	yes	NOT SCHOOL PROGRAM	incorrect	incorrect	incorrect	correct	correct	correct	correct	incorrect	correct	incorrect	correct	correct	incorrect	correct	correct	correct	correct	correct	correct	correct	correct	correct	incorrect	correct	incorrect	correct	correct	incorrect	correct
9025	24	20	less 23	male	malay	malay	islam	muslim	single	Diploma	NOT DEGREE	sciences	yes	college/university	going to college	college/university	going to college	in campus	yes	NOT SCHOOL PROGRAM	correct	correct	correct	correct	incorrect	correct	incorrect	incorrect	incorrect	incorrect	correct	correct	correct	incorrect	incorrect	correct	correct	correct	correct	correct	correct	correct	correct	incorrect	correct	correct	incorrect	correct	incorrect
9026	30	22	less 23	male	others	non malay	islam	muslim	single	Diploma	NOT DEGREE	sciences	no	secondaryschool	not going to college	secondaryschool	not going to college	in campus	yes	NOT SCHOOL PROGRAM	correct	correct	correct	correct	incorrect	incorrect	incorrect	incorrect	incorrect	correct	correct	correct	correct	correct	incorrect	correct	correct	correct	correct	correct	correct	correct	correct	correct	correct	correct	correct	correct	correct
9027	28	22	less 23	male	others	non malay	christian	non-muslim	single	Diploma	NOT DEGREE	sciences	unable to recall	college/university	going to college	secondaryschool	not going to college	in campus	no	#NULL!	correct	correct	correct	correct	incorrect	incorrect	incorrect	incorrect	incorrect	correct	correct	correct	correct	correct	correct	correct	correct	correct	correct	correct	correct	incorrect	incorrect	correct	correct	incorrect	correct	correct	correct
9029	31	21	less 23	male	malay	malay	islam	muslim	single	Diploma	NOT DEGREE	sciences	yes	college/university	going to college	secondaryschool	not going to college	in campus	yes	NOT SCHOOL PROGRAM	correct	correct	correct	correct	incorrect	incorrect	incorrect	incorrect	incorrect	correct	correct	correct	correct	correct	correct	correct	correct	correct	correct	correct	correct	correct	incorrect	correct	correct	correct	correct	correct	correct
9030	18	21	less 23	female	malay	malay	islam	muslim	single	Diploma	NOT DEGREE	sciences	no	secondaryschool	not going to college	secondaryschool	not going to college	in campus	yes	NOT SCHOOL PROGRAM	incorrect	correct	incorrect	correct	incorrect	incorrect	incorrect	incorrect	incorrect	correct	incorrect	incorrect	incorrect	correct	incorrect	incorrect	correct	correct	correct	correct	correct	correct	correct	incorrect	correct	incorrect	incorrect	incorrect	incorrect
9031	24	21	less 23	male	malay	malay	islam	muslim	single	Diploma	NOT DEGREE	sciences	yes	secondaryschool	not going to college	secondaryschool	not going to college	in campus	yes	NOT SCHOOL PROGRAM	correct	correct	correct	correct	incorrect	incorrect	incorrect	incorrect	incorrect	incorrect	incorrect	correct	incorrect	correct	incorrect	incorrect	correct	correct	correct	correct	correct	incorrect	correct	correct	correct	correct	incorrect	correct	correct
9034	19	24	23 and more	female	malay	malay	islam	muslim	single	Diploma	NOT DEGREE	sciences	no	primaryschool	not going to college	primaryschool	not going to college	in campus	yes	NOT SCHOOL PROGRAM	correct	correct	correct	correct	incorrect	incorrect	incorrect	incorrect	incorrect	incorrect	correct	incorrect	incorrect	correct	correct	correct	correct	correct	correct	incorrect	correct	incorrect	incorrect	incorrect	correct	incorrect	incorrect	incorrect	correct
9035	25	22	less 23	female	malay	malay	islam	muslim	single	Diploma	NOT DEGREE	sciences	unable to recall	secondaryschool	not going to college	secondaryschool	not going to college	in campus	no	#NULL!	correct	correct	correct	incorrect	incorrect	incorrect	incorrect	incorrect	incorrect	incorrect	correct	correct	correct	incorrect	correct	incorrect	correct	correct	correct	correct	correct	correct	incorrect	correct	incorrect	correct	incorrect	correct	incorrect
9036	32	21	less 23	female	malay	malay	islam	muslim	single	Diploma	NOT DEGREE	sciences	yes	secondaryschool	not going to college	secondaryschool	not going to college	in campus	yes	NOT SCHOOL PROGRAM	correct	correct	correct	correct	incorrect	incorrect	incorrect	correct	incorrect	correct	correct	correct	correct	correct	correct	correct	correct	correct	correct	correct	correct	correct	incorrect	correct	correct	correct	correct	correct	correct
9037	28	23	23 and more	male	others	malay	christian	non-muslim	single	Diploma	NOT DEGREE	sciences	yes	college/university	going to college	secondaryschool	not going to college	in campus	yes	NOT SCHOOL PROGRAM	correct	correct	correct	correct	incorrect	correct	incorrect	incorrect	incorrect	correct	correct	correct	correct	correct	incorrect	incorrect	correct	correct	correct	correct	correct	correct	incorrect	correct	correct	correct	correct	correct	correct
9039	25	25	23 and more	male	others	malay	islam	muslim	single	Diploma	NOT DEGREE	sciences	yes	college/university	going to college	college/university	going to college	in campus	yes	NOT SCHOOL PROGRAM	correct	correct	incorrect	correct	incorrect	correct	correct	correct	correct	correct	correct	correct	incorrect	incorrect	incorrect	incorrect	incorrect	correct	correct	correct	correct	correct	correct	correct	correct	incorrect	incorrect	correct	correct
9040	27	22	less 23	male	malay	malay	islam	muslim	single	Diploma	NOT DEGREE	sciences	no	primaryschool	not going to college	no formal education	not going to college	in campus	no	#NULL!	correct	correct	correct	correct	incorrect	correct	correct	incorrect	incorrect	correct	incorrect	correct	correct	incorrect	incorrect	incorrect	incorrect	correct	correct	correct	incorrect	correct	correct	correct	correct	incorrect	incorrect	correct	correct
9041	34	22	less 23	male	malay	malay	islam	muslim	single	Diploma	NOT DEGREE	sciences	yes	college/university	going to college	college/university	going to college	in campus	yes	NOT SCHOOL PROGRAM	correct	correct	correct	correct	incorrect	correct	correct	incorrect	correct	correct	correct	correct	correct	correct	correct	correct	correct	correct	correct	correct	correct	correct	correct	correct	correct	correct	correct	correct	correct
9042	26	22	less 23	male	malay	malay	islam	muslim	single	Diploma	NOT DEGREE	sciences	no	secondaryschool	not going to college	college/university	going to college	in campus	no	#NULL!	correct	correct	correct	correct	incorrect	incorrect	incorrect	incorrect	incorrect	incorrect	incorrect	correct	incorrect	correct	correct	correct	correct	correct	correct	correct	correct	correct	correct	correct	correct	correct	incorrect	correct	correct
9043	20	22	less 23	female	malay	malay	islam	muslim	single	Diploma	NOT DEGREE	sciences	unable to recall	secondaryschool	not going to college	secondaryschool	not going to college	out campus	no	#NULL!	incorrect	incorrect	correct	incorrect	incorrect	incorrect	correct	incorrect	incorrect	incorrect	correct	correct	correct	incorrect	correct	correct	correct	correct	correct	correct	correct	correct	correct	incorrect	incorrect	incorrect	incorrect	incorrect	incorrect
9046	22	21	less 23	female	malay	malay	islam	muslim	single	Diploma	NOT DEGREE	sciences	no	secondaryschool	not going to college	secondaryschool	not going to college	in campus	no	#NULL!	incorrect	incorrect	correct	correct	incorrect	incorrect	incorrect	incorrect	incorrect	incorrect	correct	correct	correct	correct	incorrect	incorrect	correct	correct	correct	correct	incorrect	correct	incorrect	correct	incorrect	incorrect	incorrect	correct	incorrect
9051	28	21	less 23	male	others	non malay	christian	non-muslim	single	Diploma	NOT DEGREE	sciences	no	college/university	going to college	college/university	going to college	in campus	yes	NOT SCHOOL PROGRAM	correct	correct	correct	correct	incorrect	incorrect	incorrect	incorrect	incorrect	correct	correct	correct	correct	correct	incorrect	incorrect	incorrect	correct	correct	correct	correct	correct	correct	correct	correct	correct	correct	correct	correct
9052	30	22	less 23	male	malay	malay	islam	muslim	single	Diploma	NOT DEGREE	sciences	unable to recall	secondaryschool	not going to college	secondaryschool	not going to college	in campus	yes	NOT SCHOOL PROGRAM	correct	correct	correct	correct	correct	correct	incorrect	incorrect	incorrect	incorrect	correct	correct	incorrect	correct	correct	correct	correct	correct	correct	correct	correct	correct	incorrect	correct	correct	correct	correct	correct	incorrect
9053	23	23	23 and more	male	malay	malay	islam	muslim	single	Diploma	NOT DEGREE	sciences	yes	secondaryschool	not going to college	secondaryschool	not going to college	in campus	yes	NOT SCHOOL PROGRAM	correct	correct	correct	correct	incorrect	incorrect	incorrect	incorrect	incorrect	incorrect	correct	correct	correct	incorrect	correct	correct	incorrect	correct	correct	incorrect	correct	correct	correct	correct	incorrect	correct	incorrect	incorrect	correct
9055	27	21	less 23	female	malay	malay	islam	muslim	single	Diploma	NOT DEGREE	sciences	unable to recall	college/university	going to college	college/university	going to college	in campus	no	#NULL!	incorrect	incorrect	correct	incorrect	incorrect	incorrect	correct	incorrect	incorrect	incorrect	correct	correct	correct	correct	incorrect	correct	correct	correct	correct	correct	correct	correct	correct	correct	correct	correct	incorrect	correct	correct
9056	24	21	less 23	female	malay	malay	islam	muslim	single	Diploma	NOT DEGREE	sciences	no	secondaryschool	not going to college	primaryschool	not going to college	in campus	yes	NOT SCHOOL PROGRAM	correct	correct	correct	correct	incorrect	incorrect	incorrect	correct	incorrect	correct	correct	correct	correct	correct	correct	correct	incorrect	correct	correct	correct	correct	correct	incorrect	correct	incorrect	correct	correct	incorrect	incorrect
9057	33	20	less 23	female	malay	malay	islam	muslim	single	Diploma	NOT DEGREE	sciences	no	secondaryschool	not going to college	secondaryschool	not going to college	in campus	yes	NOT SCHOOL PROGRAM	correct	correct	correct	correct	incorrect	incorrect	incorrect	correct	incorrect	correct	correct	correct	correct	correct	correct	correct	correct	correct	correct	correct	correct	correct	incorrect	correct	correct	correct	correct	correct	correct
9058	32	20	less 23	female	malay	malay	islam	muslim	single	Diploma	NOT DEGREE	sciences	no	secondaryschool	not going to college	primaryschool	not going to college	in campus	yes	NOT SCHOOL PROGRAM	correct	correct	correct	correct	incorrect	incorrect	incorrect	incorrect	correct	correct	correct	correct	correct	correct	correct	correct	correct	correct	correct	correct	correct	correct	incorrect	correct	correct	correct	correct	correct	correct
9059	27	22	less 23	female	malay	malay	islam	muslim	married	Diploma	NOT DEGREE	sciences	no	college/university	going to college	secondaryschool	not going to college	in campus	yes	NOT SCHOOL PROGRAM	correct	correct	correct	correct	incorrect	incorrect	correct	incorrect	incorrect	correct	correct	correct	correct	correct	incorrect	incorrect	incorrect	correct	correct	correct	correct	correct	incorrect	incorrect	correct	correct	correct	correct	correct
9061	18	21	less 23	female	malay	malay	islam	muslim	single	Diploma	NOT DEGREE	sciences	yes	secondaryschool	not going to college	no formal education	not going to college	in campus	yes	NOT SCHOOL PROGRAM	incorrect	correct	correct	correct	incorrect	incorrect	incorrect	incorrect	incorrect	incorrect	correct	incorrect	incorrect	incorrect	correct	correct	correct	correct	correct	correct	correct	correct	incorrect	incorrect	incorrect	incorrect	incorrect	incorrect	incorrect
9064	22	21	less 23	female	malay	malay	islam	muslim	single	Diploma	NOT DEGREE	sciences	unable to recall	college/university	going to college	college/university	going to college	in campus	yes	NOT SCHOOL PROGRAM	correct	correct	correct	correct	incorrect	incorrect	incorrect	incorrect	incorrect	correct	correct	correct	incorrect	incorrect	correct	correct	incorrect	correct	correct	incorrect	correct	correct	incorrect	incorrect	correct	correct	incorrect	correct	incorrect
9066	30	21	less 23	female	malay	malay	islam	muslim	single	Diploma	NOT DEGREE	sciences	yes	primaryschool	not going to college	secondaryschool	not going to college	in campus	yes	NOT SCHOOL PROGRAM	correct	correct	correct	correct	incorrect	incorrect	incorrect	incorrect	incorrect	correct	correct	correct	correct	correct	correct	correct	correct	correct	correct	correct	correct	correct	incorrect	incorrect	correct	correct	correct	correct	correct
9067	28	22	less 23	female	malay	malay	islam	muslim	single	Diploma	NOT DEGREE	sciences	yes	secondaryschool	not going to college	secondaryschool	not going to college	in campus	yes	NOT SCHOOL PROGRAM	correct	correct	correct	correct	incorrect	correct	incorrect	incorrect	correct	correct	correct	correct	correct	correct	correct	incorrect	correct	correct	correct	correct	correct	correct	incorrect	correct	incorrect	incorrect	incorrect	correct	correct
9068	31	21	less 23	female	malay	malay	islam	muslim	single	Diploma	NOT DEGREE	sciences	yes	college/university	going to college	college/university	going to college	in campus	yes	NOT SCHOOL PROGRAM	incorrect	correct	correct	correct	incorrect	correct	correct	incorrect	incorrect	incorrect	correct	correct	correct	correct	correct	correct	correct	correct	correct	correct	correct	correct	correct	incorrect	correct	correct	correct	correct	correct
9069	29	20	less 23	female	malay	malay	islam	muslim	single	Diploma	NOT DEGREE	sciences	no	secondaryschool	not going to college	secondaryschool	not going to college	out campus	yes	NOT SCHOOL PROGRAM	correct	correct	correct	correct	incorrect	correct	incorrect	incorrect	incorrect	correct	correct	correct	correct	correct	incorrect	incorrect	correct	correct	correct	correct	correct	correct	incorrect	correct	correct	correct	correct	correct	correct
9070	25	21	less 23	female	malay	malay	islam	muslim	single	Diploma	NOT DEGREE	sciences	no	secondaryschool	not going to college	secondaryschool	not going to college	in campus	yes	NOT SCHOOL PROGRAM	correct	incorrect	correct	correct	incorrect	incorrect	incorrect	incorrect	incorrect	incorrect	correct	correct	correct	correct	correct	correct	correct	correct	correct	correct	correct	correct	incorrect	incorrect	correct	correct	correct	correct	incorrect
9071	20	20	less 23	male	malay	malay	islam	muslim	single	Diploma	NOT DEGREE	sciences	unable to recall	college/university	going to college	college/university	going to college	in campus	yes	NOT SCHOOL PROGRAM	incorrect	correct	incorrect	correct	incorrect	incorrect	incorrect	incorrect	incorrect	correct	correct	correct	correct	incorrect	correct	correct	incorrect	correct	correct	correct	correct	correct	correct	incorrect	incorrect	incorrect	incorrect	incorrect	incorrect
9073	24	21	less 23	male	malay	malay	islam	muslim	single	Diploma	NOT DEGREE	sciences	unable to recall	secondaryschool	not going to college	secondaryschool	not going to college	out campus	yes	NOT SCHOOL PROGRAM	correct	incorrect	correct	incorrect	correct	incorrect	incorrect	incorrect	correct	incorrect	correct	correct	correct	correct	correct	correct	incorrect	correct	correct	correct	correct	incorrect	correct	incorrect	correct	correct	incorrect	correct	correct
9074	19	21	less 23	male	malay	malay	islam	muslim	single	Diploma	NOT DEGREE	sciences	no	primaryschool	not going to college	secondaryschool	not going to college	in campus	yes	NOT SCHOOL PROGRAM	correct	correct	correct	correct	incorrect	incorrect	incorrect	incorrect	incorrect	incorrect	incorrect	correct	incorrect	incorrect	incorrect	incorrect	incorrect	correct	correct	correct	correct	correct	correct	incorrect	incorrect	correct	incorrect	correct	correct
9076	21	23	23 and more	male	malay	malay	islam	muslim	single	Diploma	NOT DEGREE	sciences	yes	secondaryschool	not going to college	secondaryschool	not going to college	in campus	no	#NULL!	incorrect	incorrect	correct	correct	incorrect	correct	incorrect	incorrect	incorrect	correct	correct	correct	correct	correct	incorrect	correct	incorrect	correct	correct	correct	correct	incorrect	incorrect	incorrect	correct	correct	incorrect	correct	correct
9077	28	21	less 23	male	others	non malay	christian	non-muslim	single	Diploma	NOT DEGREE	sciences	yes	secondaryschool	not going to college	college/university	going to college	in campus	yes	NOT SCHOOL PROGRAM	correct	correct	correct	correct	incorrect	correct	incorrect	incorrect	correct	correct	correct	correct	incorrect	correct	correct	correct	correct	correct	correct	correct	correct	correct	incorrect	correct	correct	incorrect	correct	incorrect	correct
9078	19	22	less 23	male	malay	malay	islam	muslim	single	Diploma	NOT DEGREE	sciences	unable to recall	primaryschool	not going to college	primaryschool	not going to college	in campus	yes	NOT SCHOOL PROGRAM	correct	incorrect	correct	incorrect	correct	correct	incorrect	incorrect	incorrect	correct	correct	incorrect	incorrect	incorrect	correct	incorrect	incorrect	correct	correct	correct	correct	incorrect	incorrect	correct	incorrect	incorrect	correct	incorrect	incorrect
9079	28	21	less 23	male	malay	malay	islam	muslim	single	Diploma	NOT DEGREE	sciences	yes	secondaryschool	not going to college	secondaryschool	not going to college	in campus	yes	NOT SCHOOL PROGRAM	correct	correct	correct	correct	incorrect	correct	incorrect	correct	correct	incorrect	correct	correct	correct	correct	correct	correct	correct	correct	correct	correct	correct	correct	incorrect	incorrect	incorrect	correct	incorrect	correct	correct
9080	27	20	less 23	male	malay	malay	islam	muslim	single	Diploma	NOT DEGREE	sciences	no	college/university	going to college	secondaryschool	not going to college	in campus	no	#NULL!	correct	correct	correct	correct	incorrect	incorrect	incorrect	incorrect	incorrect	incorrect	incorrect	correct	incorrect	correct	correct	correct	correct	correct	correct	correct	correct	correct	correct	correct	correct	correct	incorrect	correct	correct
9081	28	22	less 23	male	malay	malay	islam	muslim	single	Diploma	NOT DEGREE	sciences	unable to recall	college/university	going to college	college/university	going to college	in campus	yes	NOT SCHOOL PROGRAM	correct	correct	correct	correct	correct	correct	correct	incorrect	incorrect	correct	incorrect	correct	incorrect	correct	correct	correct	incorrect	correct	correct	correct	correct	incorrect	incorrect	correct	correct	correct	incorrect	correct	correct
9086	21	21	less 23	female	malay	malay	islam	muslim	single	Diploma	NOT DEGREE	sciences	yes	college/university	going to college	college/university	going to college	in campus	yes	NOT SCHOOL PROGRAM	correct	incorrect	correct	incorrect	incorrect	incorrect	incorrect	incorrect	incorrect	incorrect	incorrect	correct	correct	correct	incorrect	incorrect	correct	incorrect	correct	correct	incorrect	correct	incorrect	correct	correct	correct	correct	correct	incorrect
9087	25	21	less 23	male	malay	malay	islam	muslim	single	Diploma	NOT DEGREE	sciences	yes	secondaryschool	not going to college	secondaryschool	not going to college	in campus	yes	NOT SCHOOL PROGRAM	correct	correct	correct	correct	incorrect	incorrect	incorrect	incorrect	incorrect	correct	correct	incorrect	correct	correct	correct	incorrect	correct	correct	correct	correct	correct	correct	incorrect	correct	incorrect	incorrect	incorrect	incorrect	incorrect
9088	29	21	less 23	male	others	malay	christian	non-muslim	single	Diploma	NOT DEGREE	sciences	yes	college/university	going to college	secondaryschool	not going to college	in campus	no	#NULL!	correct	correct	correct	correct	correct	incorrect	incorrect	incorrect	incorrect	correct	correct	correct	correct	correct	correct	correct	incorrect	correct	correct	correct	correct	correct	incorrect	correct	incorrect	incorrect	correct	correct	correct
9090	32	22	less 23	male	malay	malay	islam	muslim	single	Diploma	NOT DEGREE	sciences	yes	college/university	going to college	college/university	going to college	in campus	yes	NOT SCHOOL PROGRAM	correct	correct	correct	correct	correct	correct	correct	correct	incorrect	correct	correct	correct	correct	correct	incorrect	correct	correct	correct	correct	correct	correct	correct	incorrect	correct	correct	correct	correct	correct	correct
9091	26	24	23 and more	male	malay	malay	islam	muslim	single	Diploma	NOT DEGREE	sciences	yes	secondaryschool	not going to college	secondaryschool	not going to college	in campus	yes	NOT SCHOOL PROGRAM	correct	correct	correct	incorrect	incorrect	incorrect	incorrect	incorrect	incorrect	correct	correct	correct	incorrect	correct	correct	correct	correct	correct	correct	correct	correct	correct	correct	correct	correct	correct	incorrect	incorrect	correct
9092	19	25	23 and more	male	malay	malay	islam	muslim	single	Diploma	NOT DEGREE	sciences	yes	college/university	going to college	secondaryschool	not going to college	in campus	yes	NOT SCHOOL PROGRAM	correct	correct	incorrect	correct	incorrect	incorrect	incorrect	incorrect	incorrect	incorrect	correct	correct	incorrect	correct	correct	correct	incorrect	correct	correct	correct	correct	correct	correct	incorrect	incorrect	incorrect	incorrect	incorrect	incorrect
7001	30	22	less 23	female	malay	malay	islam	muslim	single	Bachelor	DEGREE	art	unable to recall	secondaryschool	not going to college	secondaryschool	not going to college	in campus	yes	NOT SCHOOL PROGRAM	correct	correct	correct	correct	correct	correct	incorrect	correct	correct	correct	correct	incorrect	correct	incorrect	incorrect	correct	correct	correct	correct	correct	correct	correct	incorrect	correct	correct	correct	correct	correct	correct
7002	25	23	23 and more	female	malay	malay	islam	muslim	single	Bachelor	DEGREE	art	no	college/university	going to college	secondaryschool	not going to college	out campus	no	#NULL!	incorrect	correct	correct	correct	incorrect	correct	incorrect	incorrect	incorrect	correct	correct	correct	incorrect	correct	correct	correct	correct	correct	correct	correct	correct	correct	incorrect	correct	incorrect	correct	correct	correct	incorrect
7003	18	22	less 23	female	malay	malay	islam	muslim	single	Bachelor	DEGREE	art	unable to recall	college/university	going to college	college/university	going to college	in campus	no	#NULL!	correct	correct	correct	correct	incorrect	incorrect	incorrect	correct	incorrect	correct	incorrect	incorrect	incorrect	incorrect	incorrect	incorrect	correct	correct	correct	correct	correct	incorrect	incorrect	correct	incorrect	incorrect	incorrect	incorrect	incorrect
7004	26	22	less 23	female	malay	malay	islam	muslim	single	Bachelor	DEGREE	art	unable to recall	college/university	going to college	secondaryschool	not going to college	in campus	no	#NULL!	incorrect	correct	correct	correct	incorrect	incorrect	correct	incorrect	incorrect	correct	correct	correct	incorrect	correct	correct	correct	correct	correct	correct	correct	correct	correct	correct	correct	incorrect	correct	incorrect	correct	incorrect
7005	28	23	23 and more	female	malay	malay	islam	muslim	single	Bachelor	DEGREE	art	yes	secondaryschool	not going to college	secondaryschool	not going to college	in campus	yes	NOT SCHOOL PROGRAM	correct	correct	correct	correct	incorrect	correct	incorrect	incorrect	incorrect	correct	correct	correct	correct	correct	correct	correct	correct	correct	correct	correct	correct	correct	incorrect	correct	correct	correct	incorrect	correct	incorrect
7006	34	23	23 and more	female	malay	malay	islam	muslim	single	Bachelor	DEGREE	art	yes	primaryschool	not going to college	college/university	going to college	in campus	no	#NULL!	correct	correct	correct	correct	correct	correct	incorrect	correct	correct	correct	correct	correct	correct	correct	correct	correct	correct	correct	correct	correct	correct	correct	correct	correct	correct	correct	correct	correct	correct
7007	22	22	less 23	female	malay	malay	islam	muslim	single	Bachelor	DEGREE	art	yes	college/university	going to college	secondaryschool	not going to college	in campus	yes	NOT SCHOOL PROGRAM	incorrect	correct	correct	correct	incorrect	incorrect	incorrect	incorrect	incorrect	correct	correct	incorrect	correct	incorrect	correct	correct	incorrect	correct	correct	correct	correct	correct	incorrect	correct	incorrect	correct	incorrect	incorrect	correct
7008	28	22	less 23	female	malay	malay	islam	muslim	single	Bachelor	DEGREE	art	unable to recall	secondaryschool	not going to college	secondaryschool	not going to college	in campus	no	#NULL!	correct	correct	correct	correct	correct	correct	incorrect	incorrect	correct	correct	correct	correct	correct	correct	incorrect	incorrect	correct	incorrect	correct	correct	correct	correct	incorrect	correct	incorrect	incorrect	correct	correct	incorrect
7009	30	20	less 23	female	malay	malay	islam	muslim	single	Bachelor	DEGREE	art	yes	college/university	going to college	college/university	going to college	in campus	yes	NOT SCHOOL PROGRAM	correct	correct	correct	correct	incorrect	incorrect	incorrect	incorrect	incorrect	correct	correct	correct	correct	correct	correct	correct	correct	correct	correct	correct	correct	correct	incorrect	correct	correct	correct	correct	correct	correct
7010	32	23	23 and more	female	malay	malay	islam	muslim	single	Bachelor	DEGREE	art	yes	secondaryschool	not going to college	secondaryschool	not going to college	in campus	yes	NOT SCHOOL PROGRAM	correct	correct	correct	correct	incorrect	correct	incorrect	correct	correct	correct	correct	incorrect	incorrect	correct	correct	correct	correct	correct	correct	correct	correct	correct	incorrect	correct	correct	correct	correct	correct	correct
7011	27	23	23 and more	female	malay	malay	islam	muslim	single	Bachelor	DEGREE	art	yes	secondaryschool	not going to college	secondaryschool	not going to college	in campus	yes	SCHOOL PROGRAM	correct	correct	correct	correct	incorrect	incorrect	incorrect	incorrect	incorrect	correct	correct	correct	incorrect	correct	incorrect	incorrect	correct	correct	correct	correct	correct	correct	incorrect	correct	correct	correct	correct	correct	incorrect
7012	29	23	23 and more	female	malay	malay	islam	muslim	single	Bachelor	DEGREE	art	yes	secondaryschool	not going to college	secondaryschool	not going to college	in campus	yes	#NULL!	correct	correct	correct	correct	incorrect	correct	incorrect	incorrect	incorrect	correct	correct	correct	incorrect	correct	incorrect	incorrect	correct	correct	correct	correct	correct	correct	correct	correct	correct	incorrect	correct	correct	correct
7013	26	24	23 and more	female	malay	malay	islam	muslim	single	Bachelor	DEGREE	art	yes	secondaryschool	not going to college	primaryschool	not going to college	in campus	no	#NULL!	incorrect	correct	correct	correct	incorrect	incorrect	incorrect	incorrect	correct	correct	correct	correct	incorrect	correct	correct	correct	correct	incorrect	correct	correct	correct	correct	incorrect	correct	correct	correct	correct	correct	correct
7014	26	23	23 and more	female	malay	malay	islam	muslim	single	Bachelor	DEGREE	art	no	college/university	going to college	secondaryschool	not going to college	in campus	no	#NULL!	correct	correct	correct	correct	incorrect	incorrect	incorrect	incorrect	incorrect	correct	correct	correct	correct	correct	incorrect	incorrect	correct	correct	correct	correct	correct	correct	incorrect	correct	incorrect	correct	correct	incorrect	incorrect
7015	25	22	less 23	female	malay	malay	islam	muslim	single	Bachelor	DEGREE	art	yes	college/university	going to college	college/university	going to college	in campus	yes	SCHOOL PROGRAM	correct	incorrect	correct	incorrect	incorrect	correct	incorrect	incorrect	incorrect	incorrect	correct	correct	correct	correct	incorrect	correct	correct	correct	correct	correct	correct	correct	incorrect	incorrect	correct	correct	incorrect	correct	incorrect
7016	20	22	less 23	female	malay	malay	islam	muslim	single	Bachelor	DEGREE	art	yes	college/university	going to college	secondaryschool	not going to college	in campus	no	#NULL!	incorrect	correct	correct	correct	incorrect	incorrect	incorrect	incorrect	incorrect	correct	correct	correct	incorrect	correct	incorrect	incorrect	incorrect	correct	correct	correct	correct	correct	correct	incorrect	incorrect	incorrect	incorrect	correct	incorrect
7017	22	22	less 23	female	malay	malay	islam	muslim	single	Bachelor	DEGREE	art	unable to recall	college/university	going to college	college/university	going to college	in campus	yes	SCHOOL PROGRAM	correct	correct	correct	correct	incorrect	incorrect	incorrect	incorrect	incorrect	correct	correct	correct	correct	correct	correct	correct	correct	incorrect	correct	incorrect	correct	incorrect	incorrect	incorrect	incorrect	incorrect	correct	incorrect	incorrect
7018	26	22	less 23	female	malay	malay	islam	muslim	single	Bachelor	DEGREE	art	unable to recall	secondaryschool	not going to college	secondaryschool	not going to college	in campus	no	#NULL!	incorrect	correct	correct	correct	incorrect	incorrect	incorrect	incorrect	incorrect	correct	correct	correct	correct	correct	incorrect	correct	incorrect	correct	correct	correct	correct	correct	incorrect	correct	correct	correct	correct	correct	correct
7019	24	22	less 23	female	malay	malay	islam	muslim	single	Bachelor	DEGREE	art	unable to recall	college/university	going to college	college/university	going to college	in campus	yes	NOT SCHOOL PROGRAM	correct	correct	correct	correct	incorrect	correct	incorrect	incorrect	incorrect	correct	correct	correct	incorrect	correct	incorrect	incorrect	correct	correct	correct	correct	correct	correct	incorrect	correct	incorrect	correct	incorrect	correct	correct
7020	21	23	23 and more	female	malay	malay	islam	muslim	single	Bachelor	DEGREE	art	unable to recall	secondaryschool	not going to college	secondaryschool	not going to college	in campus	no	#NULL!	correct	correct	correct	correct	incorrect	incorrect	correct	incorrect	incorrect	correct	correct	correct	correct	correct	incorrect	incorrect	correct	incorrect	correct	correct	correct	correct	incorrect	correct	incorrect	incorrect	incorrect	incorrect	incorrect
7021	30	22	less 23	female	malay	malay	islam	muslim	single	Bachelor	DEGREE	art	yes	college/university	going to college	college/university	going to college	in campus	no	#NULL!	correct	correct	correct	correct	incorrect	correct	incorrect	incorrect	incorrect	correct	correct	correct	correct	correct	incorrect	correct	correct	correct	correct	correct	correct	correct	incorrect	correct	correct	correct	correct	correct	correct
7022	29	22	less 23	female	malay	malay	islam	muslim	single	Bachelor	DEGREE	art	yes	secondaryschool	not going to college	secondaryschool	not going to college	in campus	no	#NULL!	correct	correct	correct	correct	incorrect	correct	incorrect	incorrect	incorrect	correct	correct	correct	incorrect	correct	correct	correct	incorrect	correct	correct	correct	correct	correct	correct	incorrect	correct	correct	correct	correct	correct
7023	22	21	less 23	female	others	non malay	islam	muslim	single	Bachelor	DEGREE	art	yes	secondaryschool	not going to college	secondaryschool	not going to college	in campus	no	#NULL!	incorrect	correct	correct	correct	incorrect	incorrect	incorrect	incorrect	incorrect	incorrect	correct	correct	incorrect	incorrect	correct	correct	correct	correct	correct	correct	correct	incorrect	incorrect	incorrect	correct	correct	incorrect	incorrect	incorrect
7024	31	22	less 23	female	malay	malay	islam	muslim	single	Bachelor	DEGREE	art	yes	secondaryschool	not going to college	secondaryschool	not going to college	in campus	no	#NULL!	correct	correct	correct	correct	incorrect	correct	incorrect	correct	correct	correct	correct	correct	correct	incorrect	incorrect	correct	correct	correct	correct	correct	correct	correct	incorrect	correct	correct	correct	correct	correct	incorrect
7025	23	23	23 and more	female	malay	malay	islam	muslim	single	Bachelor	DEGREE	art	yes	primaryschool	not going to college	secondaryschool	not going to college	in campus	yes	NOT SCHOOL PROGRAM	correct	correct	correct	incorrect	incorrect	incorrect	correct	incorrect	incorrect	incorrect	correct	correct	correct	incorrect	incorrect	incorrect	correct	correct	correct	correct	correct	correct	incorrect	incorrect	correct	correct	incorrect	correct	correct
7026	27	22	less 23	female	malay	malay	islam	muslim	single	Bachelor	DEGREE	art	yes	secondaryschool	not going to college	secondaryschool	not going to college	in campus	no	#NULL!	correct	correct	correct	correct	incorrect	correct	incorrect	incorrect	incorrect	correct	correct	correct	correct	incorrect	incorrect	correct	correct	correct	correct	correct	correct	correct	incorrect	correct	correct	correct	incorrect	correct	correct
7027	21	22	less 23	female	malay	malay	islam	muslim	single	Bachelor	DEGREE	art	yes	secondaryschool	not going to college	primaryschool	not going to college	in campus	yes	NOT SCHOOL PROGRAM	correct	correct	correct	correct	incorrect	incorrect	incorrect	incorrect	incorrect	correct	correct	correct	incorrect	correct	incorrect	correct	correct	correct	correct	incorrect	correct	correct	incorrect	correct	incorrect	incorrect	incorrect	incorrect	correct
7028	23	22	less 23	female	malay	malay	islam	muslim	single	Bachelor	DEGREE	art	unable to recall	college/university	going to college	college/university	going to college	in campus	no	#NULL!	incorrect	correct	correct	correct	incorrect	correct	correct	incorrect	incorrect	correct	correct	correct	incorrect	correct	correct	incorrect	correct	correct	correct	correct	correct	correct	correct	correct	incorrect	incorrect	incorrect	incorrect	incorrect
7029	33	23	23 and more	female	malay	malay	islam	muslim	married	Bachelor	DEGREE	art	yes	college/university	going to college	college/university	going to college	out campus	no	#NULL!	incorrect	correct	correct	correct	incorrect	correct	incorrect	correct	incorrect	correct	correct	correct	correct	correct	correct	correct	correct	correct	correct	correct	correct	correct	correct	correct	correct	correct	correct	correct	correct
7030	20	22	less 23	female	malay	malay	islam	muslim	single	Bachelor	DEGREE	art	yes	secondaryschool	not going to college	college/university	going to college	in campus	no	#NULL!	incorrect	incorrect	correct	incorrect	incorrect	incorrect	incorrect	incorrect	incorrect	incorrect	correct	correct	correct	correct	correct	correct	correct	correct	correct	correct	correct	correct	correct	incorrect	correct	incorrect	incorrect	incorrect	incorrect
7031	31	22	less 23	female	malay	malay	islam	muslim	single	Bachelor	DEGREE	art	unable to recall	college/university	going to college	secondaryschool	not going to college	in campus	no	#NULL!	correct	correct	correct	incorrect	correct	correct	correct	incorrect	incorrect	correct	correct	correct	incorrect	correct	incorrect	incorrect	correct	correct	correct	correct	correct	correct	correct	correct	correct	correct	correct	correct	correct
7032	26	24	23 and more	female	malay	malay	islam	muslim	single	Bachelor	DEGREE	art	yes	secondaryschool	not going to college	primaryschool	not going to college	in campus	no	#NULL!	incorrect	correct	correct	correct	incorrect	incorrect	incorrect	incorrect	incorrect	correct	correct	correct	incorrect	correct	correct	correct	correct	incorrect	correct	correct	correct	correct	incorrect	correct	correct	correct	correct	correct	correct
7033	17	22	less 23	female	malay	malay	islam	muslim	single	Bachelor	DEGREE	art	unable to recall	college/university	going to college	secondaryschool	not going to college	in campus	no	#NULL!	incorrect	incorrect	correct	incorrect	incorrect	incorrect	correct	correct	incorrect	incorrect	correct	incorrect	correct	incorrect	correct	correct	incorrect	incorrect	correct	incorrect	incorrect	correct	incorrect	incorrect	correct	incorrect	incorrect	correct	correct
7034	28	22	less 23	female	others	non malay	islam	muslim	single	Bachelor	DEGREE	art	unable to recall	primaryschool	not going to college	primaryschool	not going to college	in campus	no	#NULL!	correct	correct	correct	correct	incorrect	incorrect	incorrect	incorrect	incorrect	correct	correct	correct	incorrect	correct	incorrect	correct	correct	correct	correct	correct	correct	incorrect	incorrect	correct	correct	correct	correct	correct	correct
7035	20	22	less 23	female	malay	malay	islam	muslim	single	Bachelor	DEGREE	art	yes	college/university	going to college	college/university	going to college	in campus	no	#NULL!	incorrect	correct	incorrect	correct	incorrect	incorrect	incorrect	incorrect	incorrect	incorrect	correct	incorrect	incorrect	correct	incorrect	incorrect	correct	correct	correct	correct	correct	correct	incorrect	incorrect	correct	correct	incorrect	correct	correct
7036	24	22	less 23	female	malay	malay	islam	muslim	single	Bachelor	DEGREE	art	unable to recall	college/university	going to college	college/university	going to college	in campus	no	#NULL!	incorrect	correct	correct	correct	incorrect	incorrect	incorrect	incorrect	incorrect	incorrect	correct	correct	correct	correct	incorrect	incorrect	correct	correct	correct	correct	correct	correct	incorrect	correct	correct	correct	incorrect	correct	correct
7037	20	22	less 23	female	malay	malay	islam	muslim	single	Bachelor	DEGREE	art	no	secondaryschool	not going to college	college/university	going to college	out campus	no	#NULL!	incorrect	correct	correct	incorrect	incorrect	correct	correct	incorrect	incorrect	incorrect	incorrect	incorrect	incorrect	incorrect	correct	correct	incorrect	correct	correct	correct	correct	correct	incorrect	correct	correct	correct	correct	incorrect	incorrect
7038	29	22	less 23	female	malay	malay	islam	muslim	single	Bachelor	DEGREE	art	yes	college/university	going to college	college/university	going to college	in campus	yes	SCHOOL PROGRAM	incorrect	correct	correct	correct	incorrect	incorrect	incorrect	incorrect	incorrect	correct	correct	correct	correct	correct	correct	correct	correct	correct	correct	correct	correct	correct	correct	correct	correct	correct	correct	correct	correct
7039	29	22	less 23	female	malay	malay	islam	muslim	single	Bachelor	DEGREE	art	yes	college/university	going to college	college/university	going to college	in campus	yes	NOT SCHOOL PROGRAM	correct	correct	correct	correct	incorrect	correct	correct	correct	incorrect	incorrect	correct	correct	correct	correct	incorrect	incorrect	correct	correct	incorrect	correct	correct	correct	incorrect	correct	correct	correct	correct	correct	correct
7040	28	22	less 23	female	malay	malay	islam	muslim	single	Bachelor	DEGREE	art	no	secondaryschool	not going to college	secondaryschool	not going to college	in campus	no	#NULL!	correct	correct	correct	correct	incorrect	correct	incorrect	correct	incorrect	correct	correct	correct	incorrect	correct	correct	correct	correct	correct	correct	correct	correct	correct	correct	correct	correct	correct	incorrect	correct	incorrect
7041	21	22	less 23	female	malay	malay	islam	muslim	single	Bachelor	DEGREE	art	no	college/university	going to college	college/university	going to college	in campus	no	#NULL!	correct	correct	correct	correct	incorrect	incorrect	incorrect	correct	incorrect	correct	correct	correct	incorrect	correct	correct	correct	correct	correct	correct	incorrect	correct	incorrect	incorrect	correct	incorrect	incorrect	incorrect	incorrect	incorrect
7042	25	22	less 23	female	malay	malay	islam	muslim	single	Bachelor	DEGREE	art	yes	college/university	going to college	college/university	going to college	in campus	yes	NOT SCHOOL PROGRAM	incorrect	correct	correct	incorrect	incorrect	correct	correct	incorrect	incorrect	incorrect	correct	correct	incorrect	correct	correct	correct	correct	correct	correct	incorrect	correct	correct	incorrect	correct	correct	correct	correct	incorrect	incorrect
7043	27	22	less 23	female	malay	malay	islam	muslim	single	Bachelor	DEGREE	art	yes	college/university	going to college	secondaryschool	not going to college	in campus	yes	SCHOOL PROGRAM	correct	incorrect	correct	incorrect	incorrect	incorrect	correct	incorrect	incorrect	correct	correct	correct	incorrect	correct	incorrect	incorrect	correct	correct	correct	correct	correct	correct	incorrect	correct	correct	correct	incorrect	correct	correct
7044	26	22	less 23	female	malay	malay	islam	muslim	single	Bachelor	DEGREE	art	yes	college/university	going to college	college/university	going to college	in campus	yes	SCHOOL PROGRAM	correct	incorrect	correct	correct	incorrect	incorrect	incorrect	incorrect	incorrect	incorrect	correct	correct	correct	incorrect	correct	correct	correct	correct	correct	correct	correct	correct	incorrect	correct	correct	correct	correct	correct	correct
7045	28	24	23 and more	female	malay	malay	islam	muslim	single	Bachelor	DEGREE	art	yes	secondaryschool	not going to college	no formal education	not going to college	in campus	yes	NOT SCHOOL PROGRAM	correct	correct	correct	correct	correct	correct	incorrect	incorrect	correct	correct	correct	correct	correct	correct	incorrect	incorrect	correct	incorrect	correct	correct	correct	correct	incorrect	incorrect	correct	correct	correct	incorrect	correct
7046	30	22	less 23	female	malay	malay	islam	muslim	single	Bachelor	DEGREE	art	unable to recall	college/university	going to college	secondaryschool	not going to college	in campus	no	#NULL!	correct	correct	correct	correct	incorrect	correct	incorrect	incorrect	incorrect	correct	correct	correct	incorrect	correct	correct	correct	correct	correct	correct	correct	correct	correct	correct	correct	correct	correct	correct	correct	correct
7047	22	23	23 and more	female	malay	malay	islam	muslim	single	Bachelor	DEGREE	art	no	college/university	going to college	college/university	going to college	in campus	no	#NULL!	correct	correct	incorrect	correct	incorrect	correct	incorrect	incorrect	incorrect	correct	correct	correct	incorrect	correct	incorrect	incorrect	correct	incorrect	correct	incorrect	correct	incorrect	incorrect	correct	correct	correct	correct	correct	incorrect
7048	33	23	23 and more	female	malay	malay	islam	muslim	single	Bachelor	DEGREE	art	yes	college/university	going to college	secondaryschool	not going to college	in campus	no	#NULL!	correct	correct	correct	correct	correct	correct	incorrect	correct	correct	correct	correct	correct	correct	correct	incorrect	correct	correct	correct	correct	correct	correct	correct	incorrect	correct	correct	correct	correct	correct	correct
7049	28	23	23 and more	female	malay	malay	islam	muslim	single	Bachelor	DEGREE	art	yes	college/university	going to college	secondaryschool	not going to college	in campus	no	#NULL!	correct	correct	correct	correct	incorrect	correct	correct	incorrect	incorrect	incorrect	correct	correct	correct	correct	correct	correct	correct	correct	correct	correct	correct	correct	incorrect	correct	correct	correct	incorrect	correct	correct
7050	17	22	less 23	female	malay	malay	islam	muslim	single	Bachelor	DEGREE	art	yes	college/university	going to college	college/university	going to college	in campus	no	#NULL!	incorrect	correct	correct	incorrect	incorrect	incorrect	correct	incorrect	incorrect	correct	correct	incorrect	incorrect	incorrect	incorrect	incorrect	incorrect	correct	correct	incorrect	correct	incorrect	incorrect	correct	incorrect	correct	correct	correct	incorrect
7051	27	23	23 and more	female	malay	malay	islam	muslim	single	Bachelor	DEGREE	art	no	secondaryschool	not going to college	primaryschool	not going to college	in campus	no	#NULL!	correct	correct	correct	correct	incorrect	correct	incorrect	correct	incorrect	incorrect	correct	correct	correct	incorrect	incorrect	correct	correct	correct	correct	correct	correct	correct	correct	correct	correct	correct	incorrect	correct	correct
7052	29	22	less 23	female	malay	malay	islam	muslim	single	Bachelor	DEGREE	art	no	primaryschool	not going to college	secondaryschool	not going to college	in campus	yes	SCHOOL PROGRAM	correct	correct	correct	correct	incorrect	correct	incorrect	correct	incorrect	correct	correct	correct	incorrect	incorrect	correct	correct	correct	correct	correct	correct	correct	correct	incorrect	incorrect	correct	correct	correct	incorrect	correct
7053	25	22	less 23	female	malay	malay	islam	muslim	single	Bachelor	DEGREE	art	unable to recall	secondaryschool	not going to college	secondaryschool	not going to college	in campus	yes	NOT SCHOOL PROGRAM	incorrect	correct	correct	correct	incorrect	incorrect	incorrect	incorrect	incorrect	correct	correct	correct	correct	correct	incorrect	incorrect	correct	incorrect	correct	correct	correct	correct	incorrect	incorrect	correct	correct	correct	correct	correct
7054	24	23	23 and more	female	malay	malay	islam	muslim	single	Bachelor	DEGREE	art	yes	secondaryschool	not going to college	college/university	going to college	out campus	yes	NOT SCHOOL PROGRAM	correct	correct	correct	correct	incorrect	incorrect	incorrect	incorrect	incorrect	correct	correct	incorrect	incorrect	correct	incorrect	incorrect	correct	correct	correct	correct	correct	correct	incorrect	correct	correct	correct	correct	correct	incorrect
7055	20	22	less 23	female	malay	malay	islam	muslim	single	Bachelor	DEGREE	art	yes	college/university	going to college	college/university	going to college	in campus	no	#NULL!	incorrect	correct	correct	correct	incorrect	incorrect	incorrect	incorrect	incorrect	correct	correct	incorrect	incorrect	incorrect	correct	correct	correct	correct	correct	incorrect	correct	incorrect	incorrect	correct	incorrect	correct	incorrect	correct	incorrect
7056	22	22	less 23	female	malay	malay	islam	muslim	married	Bachelor	DEGREE	art	yes	college/university	going to college	college/university	going to college	out campus	yes	SCHOOL PROGRAM	incorrect	correct	correct	correct	incorrect	incorrect	incorrect	incorrect	incorrect	incorrect	incorrect	incorrect	incorrect	correct	incorrect	incorrect	correct	correct	correct	correct	correct	correct	correct	incorrect	correct	correct	incorrect	correct	correct
7057	26	23	23 and more	female	malay	malay	islam	muslim	single	Bachelor	DEGREE	art	yes	college/university	going to college	secondaryschool	not going to college	in campus	yes	NOT SCHOOL PROGRAM	incorrect	correct	correct	correct	incorrect	correct	incorrect	incorrect	incorrect	correct	correct	correct	correct	incorrect	correct	incorrect	incorrect	correct	incorrect	correct	correct	correct	incorrect	correct	correct	correct	correct	correct	incorrect
7058	28	22	less 23	female	malay	malay	islam	muslim	single	Bachelor	DEGREE	art	yes	college/university	going to college	college/university	going to college	in campus	yes	NOT SCHOOL PROGRAM	correct	correct	correct	correct	incorrect	correct	incorrect	correct	incorrect	correct	correct	correct	correct	correct	incorrect	incorrect	correct	correct	correct	incorrect	correct	correct	incorrect	correct	correct	correct	correct	correct	incorrect
7059	28	23	23 and more	female	malay	malay	islam	muslim	single	Bachelor	DEGREE	art	unable to recall	secondaryschool	not going to college	secondaryschool	not going to college	in campus	yes	NOT SCHOOL PROGRAM	correct	correct	correct	correct	incorrect	correct	incorrect	incorrect	incorrect	correct	correct	correct	correct	incorrect	correct	correct	incorrect	incorrect	correct	correct	correct	correct	incorrect	correct	correct	correct	correct	correct	correct
7060	22	23	23 and more	female	malay	malay	islam	muslim	single	Bachelor	DEGREE	art	yes	secondaryschool	not going to college	secondaryschool	not going to college	out campus	yes	NOT SCHOOL PROGRAM	correct	correct	correct	incorrect	incorrect	correct	incorrect	incorrect	incorrect	incorrect	correct	incorrect	incorrect	correct	correct	incorrect	correct	incorrect	correct	correct	correct	correct	incorrect	correct	incorrect	correct	incorrect	correct	correct
7063	28	23	23 and more	female	malay	malay	islam	muslim	single	Bachelor	DEGREE	art	unable to recall	college/university	going to college	secondaryschool	not going to college	in campus	yes	NOT SCHOOL PROGRAM	correct	correct	correct	correct	incorrect	correct	incorrect	incorrect	incorrect	correct	correct	correct	incorrect	correct	correct	correct	correct	correct	correct	correct	correct	correct	correct	correct	correct	correct	correct	incorrect	incorrect
7064	32	22	less 23	female	malay	malay	islam	muslim	single	Bachelor	DEGREE	art	yes	secondaryschool	not going to college	secondaryschool	not going to college	in campus	yes	NOT SCHOOL PROGRAM	correct	correct	correct	correct	incorrect	correct	correct	correct	incorrect	correct	correct	correct	correct	incorrect	incorrect	incorrect	correct	correct	correct	correct	correct	correct	correct	correct	correct	correct	correct	correct	correct
7065	27	23	23 and more	female	malay	malay	islam	muslim	single	Bachelor	DEGREE	art	yes	secondaryschool	not going to college	primaryschool	not going to college	in campus	no	#NULL!	correct	correct	incorrect	correct	incorrect	correct	incorrect	correct	incorrect	correct	correct	correct	incorrect	correct	incorrect	incorrect	correct	incorrect	correct	correct	correct	correct	incorrect	correct	correct	correct	correct	correct	correct
7066	28	23	23 and more	female	malay	malay	islam	muslim	single	Bachelor	DEGREE	art	unable to recall	college/university	going to college	secondaryschool	not going to college	in campus	no	#NULL!	correct	correct	correct	correct	incorrect	correct	incorrect	incorrect	incorrect	correct	correct	correct	incorrect	correct	correct	correct	correct	correct	correct	correct	correct	correct	correct	correct	correct	correct	correct	incorrect	incorrect
8001	27	20	less 23	male	malay	malay	islam	muslim	single	Diploma	NOT DEGREE	art	yes	college/university	going to college	college/university	going to college	in campus	no	#NULL!	correct	correct	correct	correct	incorrect	incorrect	incorrect	correct	incorrect	correct	correct	correct	incorrect	correct	incorrect	incorrect	correct	correct	correct	correct	correct	correct	incorrect	correct	correct	correct	correct	incorrect	correct
8002	28	20	less 23	female	malay	malay	islam	muslim	single	Diploma	NOT DEGREE	art	yes	secondaryschool	not going to college	secondaryschool	not going to college	in campus	yes	SCHOOL PROGRAM	correct	correct	correct	correct	incorrect	correct	incorrect	incorrect	incorrect	incorrect	correct	correct	correct	correct	incorrect	incorrect	correct	correct	correct	correct	correct	correct	correct	correct	correct	correct	correct	correct	correct
8003	29	19	less 23	male	malay	malay	islam	muslim	single	Diploma	NOT DEGREE	art	yes	secondaryschool	not going to college	college/university	going to college	in campus	no	#NULL!	incorrect	correct	correct	correct	correct	incorrect	correct	correct	incorrect	correct	correct	correct	incorrect	incorrect	correct	correct	correct	correct	correct	correct	correct	correct	incorrect	correct	correct	correct	correct	incorrect	incorrect
8004	24	20	less 23	female	malay	malay	islam	muslim	single	Diploma	NOT DEGREE	art	unable to recall	secondaryschool	not going to college	secondaryschool	not going to college	out campus	yes	SCHOOL PROGRAM	incorrect	correct	incorrect	correct	incorrect	incorrect	incorrect	incorrect	incorrect	correct	correct	correct	correct	correct	incorrect	incorrect	correct	correct	correct	correct	correct	correct	incorrect	correct	correct	correct	correct	correct	correct
8006	28	19	less 23	male	malay	malay	islam	muslim	single	Diploma	NOT DEGREE	art	yes	secondaryschool	not going to college	secondaryschool	not going to college	in campus	no	#NULL!	correct	correct	correct	correct	incorrect	correct	incorrect	correct	incorrect	correct	correct	correct	incorrect	incorrect	incorrect	correct	correct	correct	correct	correct	correct	correct	incorrect	correct	correct	correct	correct	correct	correct
8007	29	20	less 23	female	malay	malay	islam	muslim	single	Diploma	NOT DEGREE	art	yes	college/university	going to college	college/university	going to college	in campus	no	#NULL!	correct	correct	correct	correct	incorrect	correct	incorrect	incorrect	incorrect	correct	correct	correct	correct	correct	correct	correct	incorrect	correct	correct	correct	correct	incorrect	incorrect	correct	correct	correct	correct	correct	correct
8008	21	20	less 23	male	malay	malay	islam	muslim	single	Diploma	NOT DEGREE	art	no	secondaryschool	not going to college	secondaryschool	not going to college	in campus	no	#NULL!	correct	correct	correct	incorrect	incorrect	incorrect	correct	incorrect	incorrect	incorrect	correct	correct	correct	correct	incorrect	incorrect	correct	incorrect	incorrect	correct	correct	correct	incorrect	correct	correct	correct	incorrect	correct	correct
8009	29	19	less 23	male	malay	malay	islam	muslim	single	Diploma	NOT DEGREE	art	yes	secondaryschool	not going to college	college/university	going to college	in campus	yes	NOT SCHOOL PROGRAM	correct	correct	correct	correct	incorrect	incorrect	correct	correct	incorrect	correct	correct	correct	correct	correct	correct	incorrect	correct	correct	correct	correct	correct	correct	incorrect	correct	correct	correct	correct	correct	correct
8010	27	19	less 23	male	malay	malay	islam	muslim	single	Diploma	NOT DEGREE	art	no	secondaryschool	not going to college	secondaryschool	not going to college	in campus	yes	NOT SCHOOL PROGRAM	incorrect	correct	correct	correct	incorrect	correct	incorrect	incorrect	incorrect	correct	correct	correct	correct	correct	correct	incorrect	correct	correct	correct	correct	correct	correct	incorrect	correct	correct	correct	correct	correct	incorrect
8011	28	19	less 23	male	malay	malay	islam	muslim	single	Diploma	NOT DEGREE	art	yes	college/university	going to college	college/university	going to college	in campus	no	#NULL!	incorrect	correct	correct	correct	incorrect	correct	correct	correct	correct	correct	correct	correct	correct	correct	incorrect	incorrect	correct	correct	correct	correct	correct	incorrect	incorrect	correct	correct	correct	correct	incorrect	correct
8014	20	26	23 and more	female	malay	malay	islam	muslim	single	Diploma	NOT DEGREE	art	yes	college/university	going to college	college/university	going to college	in campus	yes	SCHOOL PROGRAM	correct	correct	correct	correct	correct	incorrect	correct	incorrect	incorrect	correct	correct	incorrect	correct	incorrect	incorrect	correct	incorrect	correct	correct	correct	incorrect	correct	incorrect	incorrect	incorrect	correct	incorrect	incorrect	correct
8015	26	19	less 23	female	malay	malay	islam	muslim	single	Diploma	NOT DEGREE	art	unable to recall	secondaryschool	not going to college	secondaryschool	not going to college	in campus	yes	NOT SCHOOL PROGRAM	incorrect	correct	correct	correct	incorrect	correct	correct	incorrect	incorrect	correct	correct	correct	correct	incorrect	correct	correct	correct	correct	correct	correct	correct	incorrect	incorrect	incorrect	correct	correct	incorrect	correct	correct
8016	27	19	less 23	female	malay	malay	islam	muslim	single	Diploma	NOT DEGREE	art	yes	college/university	going to college	college/university	going to college	in campus	no	#NULL!	incorrect	correct	correct	correct	incorrect	correct	incorrect	incorrect	incorrect	correct	correct	correct	correct	correct	correct	correct	correct	correct	correct	correct	correct	correct	incorrect	correct	correct	correct	correct	correct	correct
8017	26	19	less 23	male	malay	malay	islam	muslim	single	Diploma	NOT DEGREE	art	no	secondaryschool	not going to college	secondaryschool	not going to college	in campus	yes	SCHOOL PROGRAM	correct	correct	correct	correct	incorrect	incorrect	incorrect	incorrect	incorrect	correct	correct	correct	correct	incorrect	correct	correct	correct	correct	correct	incorrect	correct	correct	incorrect	correct	incorrect	correct	correct	correct	correct
8018	27	19	less 23	male	malay	malay	islam	muslim	single	Diploma	NOT DEGREE	art	yes	college/university	going to college	college/university	going to college	in campus	no	#NULL!	incorrect	correct	correct	correct	incorrect	incorrect	incorrect	incorrect	incorrect	correct	correct	correct	correct	correct	correct	correct	correct	correct	correct	correct	correct	incorrect	incorrect	correct	correct	correct	correct	incorrect	correct
8019	27	19	less 23	female	malay	malay	islam	muslim	single	Diploma	NOT DEGREE	art	yes	secondaryschool	not going to college	secondaryschool	not going to college	out campus	no	#NULL!	correct	correct	correct	correct	incorrect	correct	incorrect	incorrect	incorrect	incorrect	correct	correct	correct	correct	incorrect	incorrect	correct	correct	correct	correct	correct	correct	incorrect	correct	correct	correct	incorrect	correct	correct
8020	28	19	less 23	female	malay	malay	islam	muslim	single	Diploma	NOT DEGREE	art	yes	college/university	going to college	college/university	going to college	in campus	no	#NULL!	correct	correct	correct	correct	incorrect	incorrect	correct	incorrect	incorrect	correct	correct	correct	correct	correct	correct	correct	correct	correct	correct	correct	correct	correct	incorrect	correct	correct	correct	correct	correct	incorrect
8021	28	20	less 23	female	malay	malay	islam	muslim	single	Diploma	NOT DEGREE	art	unable to recall	secondaryschool	not going to college	secondaryschool	not going to college	in campus	no	#NULL!	incorrect	correct	correct	correct	incorrect	incorrect	correct	incorrect	incorrect	correct	correct	correct	correct	correct	correct	correct	correct	correct	correct	correct	correct	correct	incorrect	correct	correct	correct	incorrect	correct	correct
8022	19	19	less 23	female	malay	malay	islam	muslim	single	Diploma	NOT DEGREE	art	yes	college/university	going to college	secondaryschool	not going to college	in campus	yes	NOT SCHOOL PROGRAM	correct	correct	correct	correct	incorrect	incorrect	correct	incorrect	incorrect	incorrect	correct	correct	incorrect	correct	correct	correct	correct	incorrect	correct	incorrect	correct	incorrect	incorrect	incorrect	incorrect	incorrect	incorrect	incorrect	correct
8023	22	19	less 23	male	malay	malay	islam	muslim	single	Diploma	NOT DEGREE	art	yes	secondaryschool	not going to college	secondaryschool	not going to college	in campus	yes	NOT SCHOOL PROGRAM	incorrect	correct	correct	correct	incorrect	correct	correct	incorrect	incorrect	correct	correct	correct	correct	incorrect	incorrect	correct	incorrect	correct	correct	correct	correct	correct	correct	correct	incorrect	incorrect	incorrect	incorrect	incorrect
8024	29	19	less 23	female	malay	malay	islam	muslim	single	Diploma	NOT DEGREE	art	yes	college/university	going to college	college/university	going to college	in campus	no	#NULL!	correct	correct	correct	correct	incorrect	incorrect	incorrect	incorrect	correct	correct	correct	correct	correct	correct	correct	correct	correct	correct	correct	correct	correct	correct	incorrect	correct	correct	correct	correct	correct	correct
8025	17	19	less 23	female	malay	malay	islam	muslim	single	Diploma	NOT DEGREE	art	unable to recall	college/university	going to college	college/university	going to college	in campus	no	#NULL!	incorrect	incorrect	correct	incorrect	incorrect	incorrect	correct	incorrect	incorrect	incorrect	correct	correct	incorrect	correct	correct	incorrect	incorrect	correct	correct	correct	correct	correct	incorrect	incorrect	incorrect	incorrect	incorrect	incorrect	correct
8027	24	20	less 23	female	malay	malay	islam	muslim	single	Diploma	NOT DEGREE	art	no	secondaryschool	not going to college	primaryschool	not going to college	out campus	no	#NULL!	correct	correct	correct	correct	incorrect	incorrect	incorrect	incorrect	incorrect	incorrect	correct	correct	correct	correct	correct	incorrect	correct	incorrect	correct	incorrect	correct	correct	incorrect	correct	correct	correct	correct	correct	correct
8028	24	22	less 23	female	malay	malay	islam	muslim	single	Diploma	NOT DEGREE	art	yes	primaryschool	not going to college	secondaryschool	not going to college	in campus	no	#NULL!	incorrect	incorrect	correct	correct	incorrect	correct	correct	incorrect	incorrect	correct	correct	correct	correct	correct	incorrect	incorrect	correct	correct	correct	correct	correct	correct	incorrect	correct	incorrect	correct	incorrect	correct	incorrect
8029	22	19	less 23	male	malay	malay	islam	muslim	single	Diploma	NOT DEGREE	art	no	secondaryschool	not going to college	secondaryschool	not going to college	in campus	yes	NOT SCHOOL PROGRAM	correct	correct	correct	correct	incorrect	correct	incorrect	incorrect	incorrect	correct	correct	correct	incorrect	incorrect	correct	correct	correct	correct	correct	correct	correct	correct	incorrect	correct	incorrect	incorrect	incorrect	incorrect	incorrect
8030	28	19	less 23	male	malay	malay	islam	muslim	single	Diploma	NOT DEGREE	art	yes	college/university	going to college	primaryschool	not going to college	in campus	no	#NULL!	correct	incorrect	correct	incorrect	correct	correct	correct	correct	correct	incorrect	incorrect	correct	correct	incorrect	correct	correct	incorrect	correct	correct	correct	correct	correct	correct	incorrect	correct	correct	incorrect	correct	correct
8031	24	19	less 23	male	malay	malay	islam	muslim	single	Diploma	NOT DEGREE	art	unable to recall	primaryschool	not going to college	secondaryschool	not going to college	in campus	no	#NULL!	correct	correct	correct	correct	incorrect	incorrect	incorrect	incorrect	incorrect	incorrect	correct	correct	correct	correct	incorrect	incorrect	incorrect	correct	correct	correct	correct	correct	incorrect	incorrect	incorrect	correct	correct	correct	correct
8032	21	19	less 23	male	malay	malay	islam	muslim	single	Diploma	NOT DEGREE	art	no	secondaryschool	not going to college	college/university	going to college	in campus	no	#NULL!	incorrect	incorrect	correct	incorrect	incorrect	incorrect	incorrect	incorrect	incorrect	incorrect	correct	correct	incorrect	correct	incorrect	correct	correct	correct	correct	correct	correct	correct	incorrect	correct	incorrect	correct	correct	incorrect	correct
8033	25	19	less 23	female	malay	malay	islam	muslim	single	Diploma	NOT DEGREE	art	yes	secondaryschool	not going to college	college/university	going to college	in campus	no	#NULL!	incorrect	incorrect	correct	correct	incorrect	incorrect	incorrect	incorrect	incorrect	correct	correct	correct	correct	correct	incorrect	correct	incorrect	correct	correct	correct	correct	correct	correct	correct	correct	correct	correct	incorrect	correct
8034	30	19	less 23	male	malay	malay	islam	muslim	single	Diploma	NOT DEGREE	art	yes	college/university	going to college	college/university	going to college	in campus	no	#NULL!	correct	correct	correct	correct	incorrect	correct	incorrect	incorrect	incorrect	correct	correct	correct	correct	correct	incorrect	correct	correct	correct	correct	correct	correct	correct	correct	correct	correct	correct	correct	correct	correct
8035	23	19	less 23	female	malay	malay	islam	muslim	single	Diploma	NOT DEGREE	art	unable to recall	secondaryschool	not going to college	secondaryschool	not going to college	in campus	yes	SCHOOL PROGRAM	incorrect	correct	correct	correct	incorrect	correct	incorrect	incorrect	incorrect	correct	correct	incorrect	incorrect	incorrect	correct	incorrect	incorrect	correct	correct	incorrect	correct	correct	incorrect	correct	incorrect	correct	correct	correct	correct
8036	30	19	less 23	female	malay	malay	islam	muslim	single	Diploma	NOT DEGREE	art	no	college/university	going to college	college/university	going to college	in campus	no	#NULL!	incorrect	correct	correct	correct	incorrect	correct	incorrect	incorrect	incorrect	correct	correct	correct	correct	incorrect	correct	correct	correct	correct	correct	correct	correct	correct	incorrect	correct	correct	correct	correct	correct	correct
8037	20	19	less 23	female	malay	malay	islam	muslim	single	Diploma	NOT DEGREE	art	no	secondaryschool	not going to college	secondaryschool	not going to college	in campus	yes	SCHOOL PROGRAM	incorrect	correct	correct	correct	incorrect	incorrect	incorrect	incorrect	incorrect	correct	correct	incorrect	incorrect	correct	correct	incorrect	correct	correct	correct	correct	correct	incorrect	incorrect	correct	correct	incorrect	incorrect	incorrect	incorrect
8038	21	19	less 23	male	malay	malay	islam	muslim	single	Diploma	NOT DEGREE	art	yes	secondaryschool	not going to college	college/university	going to college	in campus	no	#NULL!	incorrect	incorrect	correct	incorrect	incorrect	incorrect	incorrect	incorrect	incorrect	incorrect	correct	correct	incorrect	incorrect	incorrect	incorrect	incorrect	correct	correct	correct	correct	correct	incorrect	correct	correct	correct	correct	correct	correct
8039	33	19	less 23	female	malay	malay	islam	muslim	single	Diploma	NOT DEGREE	art	yes	college/university	going to college	college/university	going to college	out campus	yes	NOT SCHOOL PROGRAM	correct	correct	correct	correct	incorrect	correct	incorrect	correct	correct	correct	correct	correct	correct	correct	correct	correct	correct	correct	correct	correct	correct	correct	correct	correct	incorrect	correct	correct	correct	correct
4001	20	19	less 23	male	malay	malay	islam	muslim	single	Skill Certificate Malaysia	NOT DEGREE	art	yes	secondaryschool	not going to college	college/university	going to college	out campus	no	#NULL!	incorrect	correct	incorrect	correct	incorrect	incorrect	incorrect	incorrect	incorrect	incorrect	correct	correct	incorrect	correct	incorrect	incorrect	correct	correct	correct	incorrect	correct	correct	incorrect	correct	correct	incorrect	correct	incorrect	correct
4002	23	21	less 23	male	malay	malay	islam	muslim	single	Skill Certificate Malaysia	NOT DEGREE	sciences	no	secondaryschool	not going to college	college/university	going to college	in campus	no	#NULL!	incorrect	correct	correct	correct	incorrect	incorrect	correct	incorrect	incorrect	correct	correct	correct	correct	correct	correct	incorrect	incorrect	correct	correct	correct	correct	correct	correct	incorrect	correct	correct	correct	incorrect	incorrect
4003	28	21	less 23	male	malay	malay	islam	muslim	single	Skill Certificate Malaysia	NOT DEGREE	sciences	unable to recall	college/university	going to college	college/university	going to college	in campus	yes	NOT SCHOOL PROGRAM	correct	correct	correct	correct	incorrect	incorrect	incorrect	incorrect	incorrect	incorrect	correct	correct	correct	correct	incorrect	incorrect	incorrect	correct	correct	correct	correct	correct	correct	correct	correct	correct	correct	correct	correct
4005	20	21	less 23	male	malay	malay	islam	muslim	single	Skill Certificate Malaysia	NOT DEGREE	sciences	unable to recall	secondaryschool	not going to college	secondaryschool	not going to college	out campus	yes	NOT SCHOOL PROGRAM	incorrect	correct	correct	incorrect	incorrect	incorrect	incorrect	incorrect	incorrect	incorrect	correct	incorrect	incorrect	incorrect	correct	incorrect	incorrect	correct	correct	correct	correct	correct	correct	correct	correct	correct	incorrect	correct	correct
4006	22	20	less 23	male	malay	malay	islam	muslim	single	Skill Certificate Malaysia	NOT DEGREE	sciences	yes	no formal education	not going to college	no formal education	not going to college	in campus	yes	NOT SCHOOL PROGRAM	incorrect	correct	correct	correct	incorrect	incorrect	incorrect	incorrect	incorrect	incorrect	correct	correct	correct	correct	incorrect	correct	correct	correct	correct	incorrect	correct	incorrect	incorrect	incorrect	incorrect	correct	correct	correct	correct
4007	21	20	less 23	female	malay	malay	islam	muslim	single	Skill Certificate Malaysia	NOT DEGREE	sciences	yes	no formal education	not going to college	no formal education	not going to college	in campus	yes	SCHOOL PROGRAM	incorrect	correct	correct	correct	incorrect	incorrect	incorrect	incorrect	incorrect	incorrect	correct	correct	correct	correct	incorrect	correct	correct	correct	correct	incorrect	correct	incorrect	incorrect	incorrect	incorrect	correct	correct	correct	correct
4008	28	19	less 23	female	malay	malay	islam	muslim	single	Skill Certificate Malaysia	NOT DEGREE	sciences	yes	college/university	going to college	secondaryschool	not going to college	in campus	yes	SCHOOL PROGRAM	correct	correct	correct	correct	incorrect	correct	incorrect	correct	incorrect	correct	correct	correct	correct	incorrect	correct	correct	incorrect	correct	correct	correct	correct	correct	correct	incorrect	correct	correct	incorrect	correct	correct
4009	33	19	less 23	male	malay	malay	islam	muslim	single	Skill Certificate Malaysia	NOT DEGREE	sciences	yes	college/university	going to college	secondaryschool	not going to college	in campus	no	#NULL!	correct	correct	correct	correct	incorrect	correct	correct	correct	correct	correct	correct	correct	correct	correct	correct	correct	incorrect	correct	correct	correct	correct	incorrect	correct	correct	correct	correct	correct	correct	correct
4010	29	19	less 23	female	malay	malay	islam	muslim	single	Skill Certificate Malaysia	NOT DEGREE	sciences	unable to recall	secondaryschool	not going to college	secondaryschool	not going to college	in campus	no	#NULL!	correct	correct	correct	correct	incorrect	correct	incorrect	correct	incorrect	correct	correct	correct	incorrect	correct	incorrect	correct	correct	correct	correct	correct	correct	incorrect	incorrect	correct	correct	correct	correct	correct	correct
4011	28	19	less 23	male	malay	malay	islam	muslim	single	Skill Certificate Malaysia	NOT DEGREE	sciences	unable to recall	secondaryschool	not going to college	secondaryschool	not going to college	in campus	no	#NULL!	correct	correct	correct	correct	incorrect	correct	incorrect	correct	incorrect	correct	correct	correct	incorrect	correct	incorrect	correct	correct	correct	correct	correct	correct	incorrect	incorrect	incorrect	correct	correct	correct	correct	correct
4012	15	21	less 23	female	malay	malay	islam	muslim	single	Skill Certificate Malaysia	NOT DEGREE	sciences	yes	secondaryschool	not going to college	secondaryschool	not going to college	in campus	yes	SCHOOL PROGRAM	correct	incorrect	correct	incorrect	incorrect	incorrect	incorrect	incorrect	incorrect	incorrect	correct	incorrect	correct	incorrect	incorrect	incorrect	incorrect	correct	correct	correct	incorrect	correct	incorrect	incorrect	correct	incorrect	incorrect	incorrect	incorrect
4013	21	19	less 23	male	malay	malay	islam	muslim	single	Skill Certificate Malaysia	NOT DEGREE	sciences	yes	college/university	going to college	college/university	going to college	out campus	yes	SCHOOL PROGRAM	incorrect	correct	correct	correct	incorrect	incorrect	incorrect	incorrect	incorrect	incorrect	incorrect	correct	correct	correct	correct	incorrect	correct	correct	correct	incorrect	correct	incorrect	incorrect	correct	correct	incorrect	correct	correct	incorrect
4015	21	19	less 23	male	malay	malay	islam	muslim	single	Skill Certificate Malaysia	NOT DEGREE	sciences	yes	secondaryschool	not going to college	secondaryschool	not going to college	in campus	yes	SCHOOL PROGRAM	incorrect	correct	correct	correct	incorrect	incorrect	incorrect	incorrect	incorrect	correct	correct	correct	correct	correct	correct	incorrect	correct	incorrect	correct	correct	correct	correct	incorrect	correct	correct	incorrect	incorrect	incorrect	incorrect
4016	19	20	less 23	male	malay	malay	islam	muslim	single	Skill Certificate Malaysia	NOT DEGREE	sciences	unable to recall	college/university	going to college	secondaryschool	not going to college	in campus	no	#NULL!	correct	correct	correct	incorrect	incorrect	incorrect	incorrect	incorrect	incorrect	incorrect	correct	correct	correct	incorrect	incorrect	incorrect	incorrect	correct	correct	correct	correct	correct	incorrect	incorrect	correct	correct	incorrect	correct	incorrect
4017	17	20	less 23	female	malay	malay	islam	muslim	single	Skill Certificate Malaysia	NOT DEGREE	sciences	unable to recall	secondaryschool	not going to college	secondaryschool	not going to college	in campus	yes	NOT SCHOOL PROGRAM	incorrect	incorrect	incorrect	correct	incorrect	incorrect	incorrect	incorrect	incorrect	incorrect	incorrect	incorrect	incorrect	incorrect	incorrect	incorrect	incorrect	correct	correct	correct	correct	correct	incorrect	incorrect	correct	correct	correct	correct	correct
4020	33	20	less 23	male	malay	malay	islam	muslim	single	Skill Certificate Malaysia	NOT DEGREE	sciences	no	college/university	going to college	college/university	going to college	in campus	no	#NULL!	correct	correct	correct	correct	correct	correct	correct	correct	correct	incorrect	correct	correct	correct	correct	correct	correct	correct	correct	correct	correct	correct	correct	correct	incorrect	correct	correct	incorrect	correct	correct
4022	20	19	less 23	male	malay	malay	islam	muslim	single	Skill Certificate Malaysia	NOT DEGREE	sciences	yes	college/university	going to college	secondaryschool	not going to college	in campus	yes	SCHOOL PROGRAM	incorrect	correct	correct	correct	incorrect	incorrect	incorrect	incorrect	incorrect	correct	correct	correct	incorrect	correct	correct	correct	incorrect	correct	correct	correct	incorrect	correct	incorrect	correct	incorrect	incorrect	incorrect	incorrect	incorrect
4023	24	21	less 23	male	malay	malay	islam	muslim	single	Skill Certificate Malaysia	NOT DEGREE	sciences	yes	college/university	going to college	college/university	going to college	in campus	no	#NULL!	correct	correct	correct	correct	correct	incorrect	incorrect	incorrect	incorrect	incorrect	correct	correct	incorrect	correct	incorrect	incorrect	incorrect	correct	correct	correct	correct	correct	correct	incorrect	correct	correct	incorrect	correct	correct
4025	23	22	less 23	male	malay	malay	islam	muslim	single	Skill Certificate Malaysia	NOT DEGREE	sciences	yes	college/university	going to college	college/university	going to college	in campus	yes	SCHOOL PROGRAM	correct	correct	correct	incorrect	incorrect	correct	incorrect	incorrect	incorrect	incorrect	correct	correct	correct	correct	incorrect	correct	correct	correct	correct	correct	incorrect	correct	incorrect	incorrect	correct	correct	incorrect	correct	incorrect
4026	19	20	less 23	male	malay	malay	islam	muslim	single	Diploma	NOT DEGREE	sciences	no	college/university	going to college	secondaryschool	not going to college	in campus	yes	NOT SCHOOL PROGRAM	correct	correct	correct	incorrect	correct	correct	correct	incorrect	incorrect	incorrect	incorrect	correct	correct	incorrect	correct	incorrect	correct	correct	correct	incorrect	incorrect	incorrect	incorrect	incorrect	correct	incorrect	incorrect	incorrect	incorrect
4027	21	21	less 23	male	malay	malay	islam	muslim	single	Diploma	NOT DEGREE	sciences	no	secondaryschool	not going to college	secondaryschool	not going to college	in campus	no	#NULL!	incorrect	correct	correct	correct	incorrect	correct	correct	incorrect	incorrect	incorrect	incorrect	incorrect	correct	correct	incorrect	incorrect	correct	incorrect	correct	correct	incorrect	incorrect	correct	correct	incorrect	correct	correct	incorrect	correct
4028	27	21	less 23	male	malay	malay	islam	muslim	single	Diploma	NOT DEGREE	sciences	yes	secondaryschool	not going to college	secondaryschool	not going to college	in campus	no	#NULL!	correct	correct	correct	incorrect	incorrect	incorrect	incorrect	incorrect	incorrect	incorrect	correct	correct	correct	incorrect	correct	correct	incorrect	correct	correct	correct	correct	correct	correct	incorrect	correct	correct	incorrect	correct	correct
4029	27	19	less 23	male	malay	malay	islam	muslim	single	Diploma	NOT DEGREE	sciences	unable to recall	secondaryschool	not going to college	secondaryschool	not going to college	in campus	no	#NULL!	correct	incorrect	correct	incorrect	incorrect	incorrect	incorrect	incorrect	incorrect	incorrect	correct	correct	correct	correct	correct	correct	correct	incorrect	correct	correct	correct	correct	incorrect	correct	correct	correct	correct	correct	correct
4030	30	23	23 and more	male	malay	malay	islam	muslim	single	Skill Certificate Malaysia	NOT DEGREE	sciences	yes	college/university	going to college	secondaryschool	not going to college	in campus	yes	SCHOOL PROGRAM	incorrect	correct	correct	correct	incorrect	incorrect	incorrect	incorrect	incorrect	correct	correct	correct	correct	correct	incorrect	correct	correct	correct	correct	correct	correct	correct	correct	correct	correct	correct	correct	correct	correct
4031	24	24	23 and more	male	malay	malay	islam	muslim	single	Skill Certificate Malaysia	NOT DEGREE	sciences	no	secondaryschool	not going to college	secondaryschool	not going to college	in campus	no	#NULL!	correct	correct	correct	incorrect	incorrect	incorrect	incorrect	incorrect	incorrect	correct	correct	correct	correct	correct	correct	correct	correct	incorrect	correct	correct	correct	correct	incorrect	correct	incorrect	incorrect	incorrect	correct	correct
4032	25	23	23 and more	male	malay	malay	islam	muslim	single	Skill Certificate Malaysia	NOT DEGREE	sciences	yes	no formal education	not going to college	no formal education	not going to college	in campus	yes	SCHOOL PROGRAM	incorrect	correct	correct	incorrect	incorrect	incorrect	incorrect	incorrect	incorrect	incorrect	correct	correct	correct	correct	incorrect	correct	correct	correct	correct	correct	correct	correct	correct	correct	correct	correct	correct	correct	correct
4033	28	23	23 and more	male	malay	malay	islam	muslim	single	Skill Certificate Malaysia	NOT DEGREE	sciences	no	primaryschool	not going to college	primaryschool	not going to college	in campus	no	#NULL!	correct	correct	correct	correct	incorrect	incorrect	incorrect	incorrect	incorrect	incorrect	correct	correct	correct	correct	correct	incorrect	correct	correct	correct	correct	correct	correct	incorrect	correct	correct	correct	correct	correct	correct
4034	26	21	less 23	male	malay	malay	islam	muslim	single	Skill Certificate Malaysia	NOT DEGREE	sciences	no	secondaryschool	not going to college	college/university	going to college	in campus	no	#NULL!	incorrect	correct	correct	correct	incorrect	incorrect	incorrect	incorrect	incorrect	correct	correct	correct	incorrect	correct	correct	correct	correct	correct	correct	correct	correct	correct	correct	correct	incorrect	incorrect	incorrect	correct	incorrect
4035	19	21	less 23	male	malay	malay	islam	muslim	single	Diploma	NOT DEGREE	sciences	yes	college/university	going to college	college/university	going to college	in campus	no	#NULL!	incorrect	incorrect	correct	correct	incorrect	correct	correct	incorrect	incorrect	incorrect	correct	correct	incorrect	correct	correct	correct	correct	correct	correct	correct	correct	incorrect	incorrect	correct	incorrect	incorrect	incorrect	incorrect	incorrect
4037	23	19	less 23	male	malay	malay	islam	muslim	single	Skill Certificate Malaysia	NOT DEGREE	sciences	unable to recall	no formal education	not going to college	no formal education	not going to college	in campus	yes	SCHOOL PROGRAM	correct	correct	correct	correct	incorrect	incorrect	incorrect	incorrect	incorrect	correct	correct	correct	incorrect	incorrect	correct	correct	correct	correct	correct	correct	correct	incorrect	incorrect	incorrect	correct	incorrect	incorrect	incorrect	incorrect
4038	21	19	less 23	male	malay	malay	islam	muslim	single	Skill Certificate Malaysia	NOT DEGREE	sciences	no	secondaryschool	not going to college	college/university	going to college	out campus	no	#NULL!	incorrect	correct	incorrect	incorrect	incorrect	incorrect	incorrect	incorrect	incorrect	incorrect	correct	correct	correct	correct	correct	correct	correct	correct	correct	incorrect	correct	incorrect	correct	incorrect	incorrect	incorrect	incorrect	correct	correct
4039	28	20	less 23	male	malay	malay	islam	muslim	single	Skill Certificate Malaysia	NOT DEGREE	sciences	yes	secondaryschool	not going to college	secondaryschool	not going to college	in campus	yes	SCHOOL PROGRAM	correct	correct	correct	correct	incorrect	incorrect	incorrect	incorrect	incorrect	correct	correct	correct	correct	correct	correct	correct	correct	correct	correct	correct	correct	correct	incorrect	correct	incorrect	correct	correct	incorrect	incorrect
4040	19	19	less 23	male	malay	malay	islam	muslim	single	Skill Certificate Malaysia	NOT DEGREE	sciences	yes	secondaryschool	not going to college	secondaryschool	not going to college	in campus	no	#NULL!	correct	correct	correct	correct	incorrect	incorrect	correct	incorrect	incorrect	incorrect	correct	incorrect	incorrect	correct	correct	correct	correct	correct	correct	incorrect	correct	incorrect	incorrect	incorrect	incorrect	incorrect	incorrect	incorrect	incorrect
4043	24	19	less 23	male	malay	malay	islam	muslim	single	Skill Certificate Malaysia	NOT DEGREE	sciences	no	secondaryschool	not going to college	secondaryschool	not going to college	in campus	no	#NULL!	correct	correct	correct	correct	incorrect	incorrect	incorrect	incorrect	incorrect	correct	correct	incorrect	correct	correct	correct	incorrect	incorrect	correct	correct	correct	correct	correct	incorrect	correct	incorrect	correct	incorrect	incorrect	correct
4044	28	19	less 23	male	malay	malay	islam	muslim	single	Skill Certificate Malaysia	NOT DEGREE	sciences	no	secondaryschool	not going to college	secondaryschool	not going to college	in campus	no	#NULL!	correct	correct	correct	correct	incorrect	incorrect	incorrect	incorrect	incorrect	incorrect	correct	correct	correct	correct	correct	correct	correct	correct	correct	correct	correct	correct	incorrect	correct	incorrect	incorrect	correct	correct	correct
4045	31	19	less 23	male	malay	malay	islam	muslim	single	Skill Certificate Malaysia	NOT DEGREE	sciences	unable to recall	secondaryschool	not going to college	secondaryschool	not going to college	out campus	yes	NOT SCHOOL PROGRAM	correct	correct	correct	correct	incorrect	incorrect	incorrect	incorrect	incorrect	incorrect	correct	correct	correct	correct	correct	correct	correct	correct	correct	correct	correct	correct	incorrect	correct	correct	correct	correct	correct	correct
4046	26	19	less 23	male	malay	malay	islam	muslim	single	Skill Certificate Malaysia	NOT DEGREE	sciences	unable to recall	no formal education	not going to college	secondaryschool	not going to college	out campus	yes	SCHOOL PROGRAM	correct	correct	correct	correct	incorrect	correct	incorrect	correct	incorrect	correct	correct	correct	incorrect	incorrect	correct	correct	correct	correct	correct	correct	correct	incorrect	incorrect	correct	correct	correct	incorrect	correct	incorrect
4047	30	19	less 23	male	malay	malay	islam	muslim	single	Skill Certificate Malaysia	NOT DEGREE	sciences	yes	college/university	going to college	college/university	going to college	out campus	yes	SCHOOL PROGRAM	incorrect	incorrect	correct	incorrect	incorrect	incorrect	correct	incorrect	incorrect	incorrect	correct	correct	correct	correct	correct	correct	correct	correct	correct	correct	correct	correct	correct	correct	correct	correct	incorrect	correct	correct
4049	11	20	less 23	male	malay	malay	islam	muslim	single	Skill Certificate Malaysia	NOT DEGREE	sciences	no	college/university	going to college	secondaryschool	not going to college	in campus	no	#NULL!	incorrect	incorrect	correct	incorrect	incorrect	incorrect	incorrect	incorrect	incorrect	incorrect	incorrect	correct	incorrect	correct	incorrect	incorrect	incorrect	incorrect	correct	correct	correct	incorrect	incorrect	incorrect	incorrect	incorrect	incorrect	incorrect	incorrect
4050	23	22	less 23	male	malay	malay	islam	muslim	single	Skill Certificate Malaysia	NOT DEGREE	sciences	no	no formal education	not going to college	no formal education	not going to college	in campus	no	#NULL!	incorrect	incorrect	correct	incorrect	incorrect	incorrect	incorrect	incorrect	incorrect	incorrect	correct	correct	correct	correct	correct	correct	correct	correct	correct	correct	correct	correct	incorrect	correct	correct	correct	incorrect	correct	incorrect
4052	18	20	less 23	male	malay	malay	islam	muslim	single	Skill Certificate Malaysia	NOT DEGREE	sciences	yes	secondaryschool	not going to college	secondaryschool	not going to college	out campus	yes	SCHOOL PROGRAM	incorrect	incorrect	incorrect	incorrect	incorrect	incorrect	incorrect	incorrect	incorrect	incorrect	correct	correct	correct	correct	correct	incorrect	incorrect	correct	correct	correct	correct	correct	incorrect	correct	incorrect	incorrect	incorrect	incorrect	incorrect
4053	26	23	23 and more	male	malay	malay	islam	muslim	single	Skill Certificate Malaysia	NOT DEGREE	sciences	unable to recall	college/university	going to college	secondaryschool	not going to college	in campus	yes	NOT SCHOOL PROGRAM	correct	correct	correct	correct	correct	correct	incorrect	incorrect	incorrect	correct	correct	correct	incorrect	correct	correct	incorrect	correct	correct	correct	correct	correct	correct	correct	correct	correct	incorrect	incorrect	correct	incorrect
4055	16	20	less 23	male	malay	malay	islam	muslim	single	Skill Certificate Malaysia	NOT DEGREE	sciences	no	secondaryschool	not going to college	secondaryschool	not going to college	in campus	no	#NULL!	incorrect	correct	correct	incorrect	incorrect	correct	incorrect	incorrect	correct	incorrect	incorrect	correct	incorrect	correct	correct	incorrect	correct	incorrect	incorrect	correct	incorrect	incorrect	incorrect	correct	incorrect	incorrect	incorrect	incorrect	incorrect
4056	23	20	less 23	male	malay	malay	islam	muslim	single	Skill Certificate Malaysia	NOT DEGREE	sciences	yes	college/university	going to college	college/university	going to college	out campus	yes	SCHOOL PROGRAM	correct	correct	correct	correct	incorrect	incorrect	incorrect	incorrect	incorrect	correct	correct	correct	incorrect	incorrect	incorrect	correct	incorrect	correct	correct	correct	correct	incorrect	incorrect	correct	incorrect	correct	incorrect	incorrect	incorrect
4057	11	19	less 23	male	malay	malay	islam	muslim	single	Skill Certificate Malaysia	NOT DEGREE	sciences	no	secondaryschool	not going to college	secondaryschool	not going to college	in campus	no	#NULL!	incorrect	incorrect	correct	incorrect	incorrect	incorrect	incorrect	incorrect	incorrect	incorrect	incorrect	incorrect	incorrect	incorrect	incorrect	incorrect	incorrect	correct	correct	incorrect	correct	correct	incorrect	incorrect	incorrect	incorrect	incorrect	incorrect	incorrect
4058	14	19	less 23	male	malay	malay	islam	muslim	single	Skill Certificate Malaysia	NOT DEGREE	sciences	no	secondaryschool	not going to college	secondaryschool	not going to college	in campus	no	#NULL!	incorrect	correct	incorrect	correct	incorrect	incorrect	incorrect	incorrect	incorrect	correct	incorrect	incorrect	incorrect	correct	incorrect	incorrect	correct	incorrect	incorrect	incorrect	incorrect	incorrect	incorrect	incorrect	incorrect	incorrect	correct	incorrect	incorrect
4059	31	21	less 23	male	malay	malay	islam	muslim	single	Skill Certificate Malaysia	NOT DEGREE	sciences	no	secondaryschool	not going to college	secondaryschool	not going to college	in campus	yes	SCHOOL PROGRAM	correct	correct	correct	correct	correct	incorrect	incorrect	correct	incorrect	correct	correct	incorrect	incorrect	correct	correct	correct	correct	correct	correct	correct	correct	correct	correct	correct	correct	correct	correct	correct	correct
4061	22	20	less 23	male	malay	malay	islam	muslim	single	Skill Certificate Malaysia	NOT DEGREE	sciences	yes	secondaryschool	not going to college	college/university	going to college	in campus	yes	NOT SCHOOL PROGRAM	incorrect	correct	correct	correct	incorrect	incorrect	incorrect	incorrect	incorrect	incorrect	incorrect	correct	correct	correct	incorrect	incorrect	correct	correct	incorrect	incorrect	correct	correct	incorrect	incorrect	incorrect	correct	correct	correct	correct
4069	36	23	23 and more	male	malay	malay	islam	muslim	single	Diploma	NOT DEGREE	sciences	yes	college/university	going to college	college/university	going to college	in campus	yes	SCHOOL PROGRAM	correct	correct	correct	correct	correct	correct	incorrect	correct	correct	correct	correct	correct	correct	correct	correct	correct	correct	correct	correct	correct	correct	correct	correct	correct	correct	correct	correct	correct	correct
4071	24	21	less 23	male	malay	malay	islam	muslim	single	Diploma	NOT DEGREE	sciences	unable to recall	secondaryschool	not going to college	secondaryschool	not going to college	in campus	yes	SCHOOL PROGRAM	correct	correct	correct	correct	incorrect	incorrect	incorrect	incorrect	incorrect	incorrect	correct	correct	incorrect	incorrect	correct	correct	correct	correct	correct	incorrect	correct	correct	correct	correct	correct	correct	correct	incorrect	incorrect
2001	16	19	less 23	male	malay	malay	islam	muslim	single	Skill Certificate Malaysia	NOT DEGREE	sciences	no	secondaryschool	not going to college	secondaryschool	not going to college	out campus	no	#NULL!	incorrect	incorrect	correct	incorrect	incorrect	incorrect	correct	incorrect	incorrect	incorrect	incorrect	incorrect	incorrect	incorrect	incorrect	incorrect	correct	correct	correct	incorrect	correct	correct	correct	incorrect	correct	incorrect	incorrect	correct	correct
2002	17	19	less 23	male	malay	malay	islam	muslim	single	Skill Certificate Malaysia	NOT DEGREE	sciences	yes	secondaryschool	not going to college	secondaryschool	not going to college	out campus	yes	SCHOOL PROGRAM	incorrect	incorrect	correct	incorrect	correct	correct	incorrect	incorrect	incorrect	incorrect	correct	incorrect	correct	correct	correct	incorrect	incorrect	correct	incorrect	incorrect	incorrect	correct	incorrect	correct	incorrect	incorrect	incorrect	incorrect	incorrect
2003	15	19	less 23	male	malay	malay	islam	muslim	single	Skill Certificate Malaysia	NOT DEGREE	sciences	no	secondaryschool	not going to college	secondaryschool	not going to college	out campus	no	#NULL!	incorrect	incorrect	correct	incorrect	incorrect	incorrect	incorrect	incorrect	incorrect	incorrect	correct	correct	correct	incorrect	incorrect	incorrect	incorrect	correct	correct	incorrect	correct	correct	correct	incorrect	incorrect	incorrect	incorrect	incorrect	incorrect
2004	18	19	less 23	male	malay	malay	islam	muslim	single	Skill Certificate Malaysia	NOT DEGREE	sciences	no	secondaryschool	not going to college	secondaryschool	not going to college	out campus	no	#NULL!	incorrect	correct	correct	incorrect	incorrect	incorrect	incorrect	incorrect	incorrect	incorrect	correct	correct	incorrect	incorrect	correct	incorrect	incorrect	correct	correct	correct	correct	incorrect	correct	correct	incorrect	incorrect	correct	incorrect	incorrect
2005	21	19	less 23	male	malay	malay	islam	muslim	single	Skill Certificate Malaysia	NOT DEGREE	sciences	no	secondaryschool	not going to college	secondaryschool	not going to college	out campus	no	#NULL!	correct	incorrect	correct	correct	incorrect	incorrect	incorrect	incorrect	incorrect	incorrect	correct	correct	correct	incorrect	correct	correct	incorrect	correct	correct	incorrect	correct	correct	correct	incorrect	correct	correct	incorrect	incorrect	incorrect
2006	27	19	less 23	male	malay	malay	islam	muslim	single	Skill Certificate Malaysia	NOT DEGREE	sciences	yes	secondaryschool	not going to college	secondaryschool	not going to college	out campus	yes	SCHOOL PROGRAM	incorrect	correct	correct	incorrect	incorrect	incorrect	incorrect	incorrect	incorrect	incorrect	correct	correct	correct	correct	correct	correct	correct	correct	correct	correct	correct	correct	incorrect	correct	correct	correct	incorrect	correct	correct
2007	30	25	23 and more	male	malay	malay	islam	muslim	single	Skill Certificate Malaysia	NOT DEGREE	sciences	yes	secondaryschool	not going to college	secondaryschool	not going to college	out campus	yes	SCHOOL PROGRAM	incorrect	correct	correct	incorrect	incorrect	incorrect	correct	incorrect	incorrect	correct	correct	correct	correct	correct	correct	correct	correct	correct	correct	correct	correct	correct	incorrect	correct	correct	correct	correct	correct	correct
2008	24	27	23 and more	male	malay	malay	islam	muslim	single	Skill Certificate Malaysia	NOT DEGREE	sciences	yes	primaryschool	not going to college	primaryschool	not going to college	out campus	yes	SCHOOL PROGRAM	incorrect	correct	incorrect	correct	incorrect	incorrect	incorrect	incorrect	incorrect	correct	correct	correct	correct	correct	incorrect	correct	correct	correct	correct	correct	correct	correct	incorrect	correct	incorrect	incorrect	correct	incorrect	incorrect
2009	26	20	less 23	male	malay	malay	islam	muslim	single	Skill Certificate Malaysia	NOT DEGREE	sciences	unable to recall	college/university	going to college	college/university	going to college	out campus	no	#NULL!	incorrect	correct	correct	incorrect	incorrect	incorrect	incorrect	correct	incorrect	incorrect	correct	correct	incorrect	correct	correct	correct	incorrect	incorrect	correct	correct	correct	correct	correct	correct	correct	correct	correct	correct	correct
2011	16	19	less 23	male	malay	malay	islam	muslim	single	Skill Certificate Malaysia	NOT DEGREE	sciences	no	college/university	going to college	college/university	going to college	out campus	no	#NULL!	incorrect	incorrect	incorrect	incorrect	incorrect	incorrect	incorrect	incorrect	incorrect	incorrect	correct	incorrect	incorrect	incorrect	incorrect	correct	correct	correct	correct	incorrect	correct	correct	incorrect	incorrect	correct	correct	correct	correct	correct
2012	22	19	less 23	male	malay	malay	islam	muslim	single	Skill Certificate Malaysia	NOT DEGREE	sciences	no	college/university	going to college	college/university	going to college	out campus	no	#NULL!	incorrect	correct	correct	incorrect	incorrect	incorrect	incorrect	incorrect	incorrect	incorrect	correct	correct	correct	incorrect	correct	correct	incorrect	correct	correct	correct	correct	correct	incorrect	incorrect	correct	correct	incorrect	correct	incorrect
2013	19	19	less 23	male	malay	malay	islam	muslim	single	Skill Certificate Malaysia	NOT DEGREE	sciences	no	college/university	going to college	college/university	going to college	out campus	no	#NULL!	incorrect	correct	correct	incorrect	incorrect	incorrect	incorrect	incorrect	incorrect	incorrect	correct	correct	correct	incorrect	correct	correct	incorrect	correct	correct	correct	incorrect	correct	correct	incorrect	correct	incorrect	incorrect	incorrect	incorrect
2014	15	20	less 23	male	malay	malay	islam	muslim	single	Skill Certificate Malaysia	NOT DEGREE	sciences	yes	college/university	going to college	college/university	going to college	out campus	no	#NULL!	incorrect	correct	correct	correct	incorrect	incorrect	correct	correct	correct	incorrect	correct	correct	correct	incorrect	incorrect	incorrect	incorrect	incorrect	incorrect	correct	correct	correct	correct	incorrect	correct	incorrect	incorrect	incorrect	incorrect
2016	23	20	less 23	male	malay	malay	islam	muslim	single	Skill Certificate Malaysia	NOT DEGREE	sciences	unable to recall	college/university	going to college	college/university	going to college	out campus	yes	SCHOOL PROGRAM	correct	incorrect	correct	incorrect	incorrect	incorrect	correct	incorrect	incorrect	incorrect	correct	correct	correct	correct	correct	correct	correct	incorrect	correct	correct	incorrect	incorrect	incorrect	incorrect	correct	correct	correct	correct	correct
2017	17	20	less 23	female	malay	malay	islam	muslim	single	Skill Certificate Malaysia	NOT DEGREE	sciences	no	college/university	going to college	secondaryschool	not going to college	out campus	no	#NULL!	correct	correct	correct	correct	incorrect	incorrect	incorrect	incorrect	incorrect	incorrect	correct	correct	correct	incorrect	incorrect	incorrect	incorrect	correct	correct	incorrect	incorrect	incorrect	incorrect	incorrect	incorrect	incorrect	correct	incorrect	incorrect
2019	16	20	less 23	female	malay	malay	islam	muslim	single	Skill Certificate Malaysia	NOT DEGREE	sciences	no	secondaryschool	not going to college	secondaryschool	not going to college	out campus	no	#NULL!	incorrect	incorrect	correct	incorrect	incorrect	incorrect	correct	incorrect	incorrect	incorrect	incorrect	incorrect	incorrect	correct	correct	correct	correct	incorrect	correct	incorrect	correct	incorrect	incorrect	incorrect	correct	correct	incorrect	incorrect	correct
2020	31	19	less 23	male	malay	malay	islam	muslim	single	Skill Certificate Malaysia	NOT DEGREE	sciences	unable to recall	secondaryschool	not going to college	college/university	going to college	out campus	yes	SCHOOL PROGRAM	correct	correct	correct	correct	correct	correct	incorrect	incorrect	incorrect	correct	correct	correct	correct	correct	incorrect	correct	correct	correct	correct	correct	correct	correct	incorrect	correct	correct	correct	correct	correct	correct
2021	21	19	less 23	male	malay	malay	islam	muslim	single	Skill Certificate Malaysia	NOT DEGREE	sciences	no	college/university	going to college	secondaryschool	not going to college	out campus	no	#NULL!	incorrect	correct	incorrect	correct	incorrect	incorrect	incorrect	incorrect	incorrect	correct	correct	correct	correct	incorrect	correct	correct	incorrect	correct	correct	correct	incorrect	incorrect	incorrect	incorrect	incorrect	incorrect	correct	incorrect	incorrect
2022	26	19	less 23	male	malay	malay	islam	muslim	single	Skill Certificate Malaysia	NOT DEGREE	sciences	no	college/university	going to college	college/university	going to college	out campus	yes	SCHOOL PROGRAM	incorrect	correct	correct	correct	incorrect	incorrect	incorrect	incorrect	incorrect	correct	correct	incorrect	correct	correct	correct	correct	correct	correct	correct	incorrect	correct	correct	incorrect	correct	correct	correct	correct	correct	incorrect
2023	17	19	less 23	male	malay	malay	islam	muslim	single	Skill Certificate Malaysia	NOT DEGREE	sciences	no	college/university	going to college	secondaryschool	not going to college	out campus	yes	SCHOOL PROGRAM	correct	correct	correct	correct	incorrect	incorrect	incorrect	correct	incorrect	incorrect	correct	correct	correct	incorrect	incorrect	incorrect	incorrect	correct	correct	correct	correct	correct	correct	incorrect	incorrect	incorrect	correct	incorrect	incorrect
2024	23	19	less 23	male	malay	malay	islam	muslim	single	Skill Certificate Malaysia	NOT DEGREE	sciences	yes	secondaryschool	not going to college	secondaryschool	not going to college	out campus	no	#NULL!	incorrect	correct	correct	correct	incorrect	incorrect	incorrect	incorrect	incorrect	correct	correct	correct	correct	correct	incorrect	incorrect	correct	correct	correct	correct	correct	incorrect	incorrect	correct	incorrect	incorrect	correct	correct	incorrect
2025	23	19	less 23	male	malay	malay	islam	muslim	single	Skill Certificate Malaysia	NOT DEGREE	sciences	yes	secondaryschool	not going to college	secondaryschool	not going to college	out campus	no	#NULL!	incorrect	correct	correct	correct	incorrect	incorrect	incorrect	incorrect	incorrect	correct	correct	correct	correct	correct	incorrect	incorrect	correct	correct	correct	correct	correct	incorrect	incorrect	correct	incorrect	incorrect	correct	correct	incorrect
2026	24	19	less 23	male	malay	malay	islam	muslim	single	Skill Certificate Malaysia	NOT DEGREE	sciences	yes	secondaryschool	not going to college	secondaryschool	not going to college	out campus	no	#NULL!	incorrect	correct	correct	correct	incorrect	incorrect	incorrect	incorrect	incorrect	correct	correct	correct	correct	correct	incorrect	incorrect	correct	correct	correct	correct	correct	incorrect	incorrect	correct	incorrect	incorrect	correct	correct	incorrect
2028	15	20	less 23	male	malay	malay	islam	muslim	single	Skill Certificate Malaysia	NOT DEGREE	sciences	no	secondaryschool	not going to college	secondaryschool	not going to college	out campus	no	#NULL!	incorrect	incorrect	incorrect	incorrect	incorrect	incorrect	incorrect	incorrect	incorrect	incorrect	incorrect	correct	correct	correct	correct	incorrect	correct	correct	correct	incorrect	correct	correct	incorrect	correct	incorrect	incorrect	incorrect	incorrect	incorrect
3001	17	20	less 23	male	malay	malay	islam	muslim	single	Skill Certificate Malaysia	NOT DEGREE	sciences	no	secondaryschool	not going to college	college/university	going to college	out campus	yes	NOT SCHOOL PROGRAM	incorrect	correct	incorrect	correct	incorrect	incorrect	incorrect	incorrect	incorrect	correct	correct	incorrect	incorrect	incorrect	incorrect	incorrect	correct	incorrect	correct	incorrect	correct	incorrect	incorrect	correct	correct	correct	incorrect	incorrect	incorrect
3002	19	20	less 23	male	malay	malay	islam	muslim	single	Skill Certificate Malaysia	NOT DEGREE	sciences	no	secondaryschool	not going to college	college/university	going to college	out campus	yes	NOT SCHOOL PROGRAM	incorrect	correct	incorrect	correct	incorrect	incorrect	incorrect	incorrect	incorrect	correct	incorrect	incorrect	incorrect	correct	correct	incorrect	incorrect	correct	correct	correct	correct	correct	incorrect	correct	incorrect	incorrect	correct	incorrect	incorrect
3003	18	20	less 23	male	malay	malay	islam	muslim	single	Skill Certificate Malaysia	NOT DEGREE	sciences	unable to recall	college/university	going to college	college/university	going to college	out campus	yes	NOT SCHOOL PROGRAM	incorrect	incorrect	correct	incorrect	incorrect	incorrect	incorrect	incorrect	incorrect	incorrect	incorrect	incorrect	incorrect	incorrect	correct	correct	incorrect	correct	correct	incorrect	correct	correct	incorrect	correct	correct	correct	incorrect	correct	correct
3004	20	20	less 23	male	malay	malay	islam	muslim	single	Skill Certificate Malaysia	NOT DEGREE	sciences	no	secondaryschool	not going to college	college/university	going to college	out campus	no	#NULL!	correct	incorrect	correct	incorrect	incorrect	incorrect	correct	incorrect	incorrect	incorrect	correct	correct	correct	incorrect	incorrect	incorrect	incorrect	correct	correct	correct	correct	incorrect	incorrect	correct	correct	correct	incorrect	incorrect	correct
3006	26	20	less 23	male	india	non malay	hindhu	non-muslim	single	Skill Certificate Malaysia	NOT DEGREE	sciences	yes	college/university	going to college	college/university	going to college	out campus	yes	SCHOOL PROGRAM	incorrect	correct	incorrect	correct	incorrect	incorrect	incorrect	incorrect	incorrect	correct	incorrect	correct	correct	correct	correct	correct	correct	correct	correct	correct	correct	correct	correct	correct	correct	correct	incorrect	correct	correct
3007	23	20	less 23	male	malay	malay	islam	muslim	single	Skill Certificate Malaysia	NOT DEGREE	sciences	yes	secondaryschool	not going to college	secondaryschool	not going to college	in campus	yes	NOT SCHOOL PROGRAM	correct	correct	correct	correct	incorrect	incorrect	incorrect	incorrect	incorrect	incorrect	correct	correct	incorrect	incorrect	incorrect	incorrect	incorrect	correct	correct	correct	correct	incorrect	incorrect	correct	correct	correct	correct	incorrect	incorrect
3008	16	20	less 23	male	malay	malay	islam	muslim	single	Skill Certificate Malaysia	NOT DEGREE	sciences	yes	secondaryschool	not going to college	secondaryschool	not going to college	out campus	yes	NOT SCHOOL PROGRAM	correct	correct	correct	correct	incorrect	incorrect	incorrect	correct	incorrect	incorrect	correct	incorrect	correct	correct	correct	incorrect	correct	incorrect	incorrect	incorrect	incorrect	incorrect	incorrect	incorrect	correct	incorrect	incorrect	incorrect	incorrect
3009	24	20	less 23	male	malay	malay	islam	muslim	single	Skill Certificate Malaysia	NOT DEGREE	sciences	no	college/university	going to college	college/university	going to college	in campus	yes	NOT SCHOOL PROGRAM	correct	correct	correct	correct	incorrect	incorrect	incorrect	incorrect	incorrect	correct	correct	incorrect	incorrect	correct	correct	incorrect	correct	correct	correct	incorrect	correct	correct	incorrect	correct	correct	correct	correct	correct	incorrect
3010	28	20	less 23	male	malay	malay	islam	muslim	single	Skill Certificate Malaysia	NOT DEGREE	sciences	no	college/university	going to college	college/university	going to college	in campus	yes	NOT SCHOOL PROGRAM	correct	correct	correct	incorrect	correct	correct	incorrect	correct	incorrect	incorrect	incorrect	incorrect	correct	correct	correct	correct	correct	correct	correct	correct	correct	correct	incorrect	incorrect	correct	correct	correct	correct	correct
3011	23	21	less 23	male	malay	malay	islam	muslim	single	Skill Certificate Malaysia	NOT DEGREE	sciences	unable to recall	college/university	going to college	college/university	going to college	out campus	yes	NOT SCHOOL PROGRAM	incorrect	correct	incorrect	correct	incorrect	incorrect	incorrect	incorrect	incorrect	correct	incorrect	incorrect	correct	incorrect	correct	correct	correct	correct	correct	correct	correct	correct	incorrect	correct	incorrect	correct	incorrect	correct	correct
3012	19	20	less 23	male	malay	malay	islam	muslim	single	Skill Certificate Malaysia	NOT DEGREE	sciences	yes	college/university	going to college	college/university	going to college	in campus	yes	NOT SCHOOL PROGRAM	incorrect	correct	incorrect	correct	incorrect	incorrect	incorrect	incorrect	incorrect	correct	correct	incorrect	correct	incorrect	incorrect	incorrect	correct	correct	incorrect	incorrect	incorrect	correct	incorrect	correct	correct	correct	incorrect	correct	correct
3013	15	20	less 23	male	malay	malay	islam	muslim	single	Skill Certificate Malaysia	NOT DEGREE	sciences	unable to recall	secondaryschool	not going to college	college/university	going to college	in campus	yes	NOT SCHOOL PROGRAM	incorrect	correct	incorrect	correct	incorrect	incorrect	incorrect	incorrect	incorrect	correct	incorrect	incorrect	incorrect	incorrect	correct	incorrect	incorrect	correct	correct	correct	correct	incorrect	incorrect	correct	incorrect	incorrect	incorrect	incorrect	incorrect
3014	23	21	less 23	male	malay	malay	islam	muslim	single	Skill Certificate Malaysia	NOT DEGREE	sciences	yes	secondaryschool	not going to college	secondaryschool	not going to college	in campus	yes	NOT SCHOOL PROGRAM	incorrect	incorrect	correct	incorrect	correct	incorrect	incorrect	correct	incorrect	incorrect	correct	incorrect	correct	incorrect	correct	correct	correct	correct	correct	correct	correct	correct	incorrect	incorrect	correct	correct	incorrect	correct	correct
3015	14	20	less 23	male	malay	malay	islam	muslim	single	Skill Certificate Malaysia	NOT DEGREE	sciences	yes	college/university	going to college	college/university	going to college	in campus	yes	SCHOOL PROGRAM	incorrect	correct	incorrect	correct	incorrect	incorrect	incorrect	incorrect	incorrect	correct	incorrect	incorrect	incorrect	incorrect	incorrect	incorrect	correct	incorrect	correct	incorrect	incorrect	incorrect	incorrect	correct	incorrect	incorrect	correct	incorrect	incorrect
3016	23	20	less 23	male	chinese	non malay	buddha	non-muslim	single	Skill Certificate Malaysia	NOT DEGREE	sciences	yes	college/university	going to college	college/university	going to college	out campus	yes	NOT SCHOOL PROGRAM	correct	correct	correct	incorrect	incorrect	incorrect	correct	incorrect	incorrect	incorrect	correct	correct	correct	correct	correct	correct	incorrect	correct	correct	incorrect	incorrect	correct	incorrect	incorrect	correct	correct	correct	correct	incorrect
3017	27	20	less 23	male	malay	malay	islam	muslim	single	Skill Certificate Malaysia	NOT DEGREE	sciences	yes	secondaryschool	not going to college	college/university	going to college	in campus	yes	SCHOOL PROGRAM	incorrect	correct	correct	correct	incorrect	incorrect	incorrect	correct	incorrect	correct	correct	correct	correct	correct	correct	correct	correct	correct	correct	correct	correct	incorrect	incorrect	correct	correct	correct	correct	incorrect	correct
3018	21	20	less 23	male	malay	malay	islam	muslim	single	Skill Certificate Malaysia	NOT DEGREE	sciences	yes	college/university	going to college	secondaryschool	not going to college	out campus	yes	NOT SCHOOL PROGRAM	correct	correct	correct	correct	incorrect	incorrect	correct	incorrect	incorrect	correct	correct	correct	correct	correct	incorrect	incorrect	incorrect	correct	correct	incorrect	incorrect	correct	incorrect	incorrect	correct	incorrect	incorrect	correct	incorrect
3019	23	21	less 23	male	malay	malay	islam	muslim	single	Skill Certificate Malaysia	NOT DEGREE	sciences	yes	secondaryschool	not going to college	secondaryschool	not going to college	out campus	yes	NOT SCHOOL PROGRAM	incorrect	incorrect	incorrect	incorrect	incorrect	incorrect	incorrect	incorrect	incorrect	incorrect	correct	correct	correct	correct	correct	correct	correct	correct	correct	correct	correct	correct	correct	correct	incorrect	incorrect	correct	correct	correct
3020	33	20	less 23	male	malay	malay	islam	muslim	single	Skill Certificate Malaysia	NOT DEGREE	sciences	yes	secondaryschool	not going to college	secondaryschool	not going to college	out campus	yes	NOT SCHOOL PROGRAM	correct	correct	correct	correct	incorrect	correct	incorrect	correct	incorrect	correct	correct	correct	correct	correct	correct	correct	correct	correct	correct	correct	correct	correct	correct	correct	correct	correct	incorrect	correct	correct
3021	25	20	less 23	male	malay	malay	islam	muslim	single	Skill Certificate Malaysia	NOT DEGREE	sciences	yes	secondaryschool	not going to college	secondaryschool	not going to college	out campus	yes	NOT SCHOOL PROGRAM	incorrect	correct	correct	incorrect	incorrect	correct	correct	incorrect	incorrect	incorrect	correct	incorrect	incorrect	correct	correct	correct	correct	correct	incorrect	incorrect	correct	incorrect	incorrect	correct	correct	correct	correct	correct	correct
3022	23	20	less 23	male	malay	malay	islam	muslim	single	Skill Certificate Malaysia	NOT DEGREE	sciences	no	college/university	going to college	college/university	going to college	in campus	yes	SCHOOL PROGRAM	correct	correct	correct	incorrect	incorrect	incorrect	correct	incorrect	incorrect	correct	correct	correct	correct	incorrect	incorrect	incorrect	incorrect	correct	correct	correct	correct	correct	incorrect	correct	correct	correct	incorrect	incorrect	correct
3023	12	20	less 23	male	malay	malay	islam	muslim	single	Skill Certificate Malaysia	NOT DEGREE	sciences	yes	secondaryschool	not going to college	college/university	going to college	in campus	yes	NOT SCHOOL PROGRAM	correct	incorrect	correct	incorrect	incorrect	incorrect	incorrect	incorrect	incorrect	incorrect	correct	correct	correct	correct	correct	incorrect	incorrect	correct	correct	correct	correct	correct	incorrect	incorrect	incorrect	incorrect	incorrect	incorrect	incorrect
3024	21	20	less 23	male	malay	malay	islam	muslim	single	Diploma	NOT DEGREE	sciences	no	secondaryschool	not going to college	secondaryschool	not going to college	in campus	yes	NOT SCHOOL PROGRAM	correct	correct	correct	correct	incorrect	incorrect	incorrect	incorrect	incorrect	correct	correct	correct	incorrect	correct	correct	correct	correct	correct	correct	incorrect	correct	correct	incorrect	incorrect	incorrect	incorrect	incorrect	incorrect	incorrect
3025	27	20	less 23	male	malay	malay	islam	muslim	single	Skill Certificate Malaysia	NOT DEGREE	sciences	unable to recall	college/university	going to college	secondaryschool	not going to college	in campus	yes	NOT SCHOOL PROGRAM	correct	correct	correct	correct	correct	correct	incorrect	correct	correct	correct	correct	correct	incorrect	correct	correct	correct	correct	incorrect	correct	incorrect	correct	correct	correct	correct	correct	incorrect	incorrect	correct	incorrect
3026	16	20	less 23	male	malay	malay	islam	muslim	single	Skill Certificate Malaysia	NOT DEGREE	sciences	yes	secondaryschool	not going to college	secondaryschool	not going to college	out campus	yes	NOT SCHOOL PROGRAM	incorrect	incorrect	correct	incorrect	incorrect	incorrect	incorrect	incorrect	incorrect	incorrect	correct	correct	incorrect	incorrect	correct	correct	incorrect	correct	correct	correct	correct	correct	correct	incorrect	incorrect	correct	incorrect	incorrect	incorrect
3027	19	20	less 23	male	malay	malay	islam	muslim	single	Diploma	NOT DEGREE	sciences	no	secondaryschool	not going to college	secondaryschool	not going to college	in campus	yes	NOT SCHOOL PROGRAM	correct	correct	correct	correct	incorrect	incorrect	incorrect	incorrect	incorrect	correct	correct	correct	incorrect	correct	correct	incorrect	incorrect	correct	correct	incorrect	incorrect	incorrect	correct	incorrect	incorrect	correct	correct	incorrect	incorrect
3028	22	20	less 23	female	malay	malay	islam	muslim	single	Diploma	NOT DEGREE	sciences	no	primaryschool	not going to college	secondaryschool	not going to college	in campus	yes	NOT SCHOOL PROGRAM	correct	correct	correct	correct	incorrect	incorrect	incorrect	incorrect	incorrect	correct	correct	correct	incorrect	correct	correct	correct	correct	correct	correct	correct	correct	incorrect	incorrect	incorrect	correct	correct	correct	incorrect	incorrect
3029	15	20	less 23	male	chinese	non malay	buddha	non-muslim	single	Skill Certificate Malaysia	NOT DEGREE	sciences	unable to recall	college/university	going to college	college/university	going to college	in campus	yes	NOT SCHOOL PROGRAM	correct	correct	correct	correct	incorrect	incorrect	incorrect	incorrect	incorrect	incorrect	incorrect	correct	incorrect	incorrect	incorrect	incorrect	incorrect	correct	correct	correct	incorrect	incorrect	incorrect	incorrect	correct	correct	incorrect	incorrect	incorrect
3030	24	21	less 23	male	malay	malay	islam	muslim	single	Skill Certificate Malaysia	NOT DEGREE	sciences	yes	secondaryschool	not going to college	secondaryschool	not going to college	out campus	yes	NOT SCHOOL PROGRAM	correct	correct	correct	correct	incorrect	incorrect	incorrect	incorrect	incorrect	incorrect	correct	correct	incorrect	incorrect	correct	correct	correct	correct	correct	correct	correct	correct	incorrect	correct	incorrect	incorrect	incorrect	correct	correct
3031	22	20	less 23	male	malay	malay	islam	muslim	single	Skill Certificate Malaysia	NOT DEGREE	sciences	unable to recall	college/university	going to college	secondaryschool	not going to college	in campus	yes	NOT SCHOOL PROGRAM	incorrect	incorrect	correct	incorrect	incorrect	incorrect	incorrect	incorrect	incorrect	incorrect	correct	correct	correct	correct	correct	correct	correct	incorrect	correct	correct	correct	correct	incorrect	correct	correct	correct	incorrect	correct	incorrect
3032	14	20	less 23	male	malay	malay	islam	muslim	single	Skill Certificate Malaysia	NOT DEGREE	sciences	unable to recall	secondaryschool	not going to college	college/university	going to college	out campus	yes	NOT SCHOOL PROGRAM	incorrect	incorrect	correct	incorrect	incorrect	incorrect	correct	incorrect	incorrect	incorrect	incorrect	incorrect	correct	correct	incorrect	incorrect	incorrect	correct	incorrect	incorrect	correct	incorrect	correct	incorrect	incorrect	correct	incorrect	correct	incorrect
3033	16	20	less 23	male	malay	malay	islam	muslim	single	Skill Certificate Malaysia	NOT DEGREE	sciences	yes	college/university	going to college	college/university	going to college	in campus	yes	NOT SCHOOL PROGRAM	correct	correct	correct	correct	incorrect	incorrect	incorrect	incorrect	incorrect	incorrect	incorrect	correct	incorrect	incorrect	incorrect	incorrect	incorrect	correct	correct	correct	incorrect	incorrect	incorrect	incorrect	correct	correct	incorrect	incorrect	incorrect
3034	16	21	less 23	male	malay	malay	islam	muslim	single	Skill Certificate Malaysia	NOT DEGREE	sciences	unable to recall	college/university	going to college	college/university	going to college	in campus	yes	NOT SCHOOL PROGRAM	correct	incorrect	correct	incorrect	incorrect	incorrect	incorrect	incorrect	incorrect	incorrect	correct	correct	correct	correct	incorrect	incorrect	incorrect	correct	correct	correct	correct	incorrect	incorrect	incorrect	incorrect	incorrect	incorrect	incorrect	incorrect
3035	12	20	less 23	male	malay	malay	islam	muslim	single	Skill Certificate Malaysia	NOT DEGREE	sciences	no	secondaryschool	not going to college	secondaryschool	not going to college	out campus	yes	NOT SCHOOL PROGRAM	incorrect	correct	correct	correct	incorrect	incorrect	incorrect	incorrect	incorrect	incorrect	correct	correct	correct	incorrect	correct	incorrect	incorrect	incorrect	correct	correct	correct	incorrect	incorrect	incorrect	incorrect	incorrect	incorrect	incorrect	incorrect
3036	24	23	23 and more	male	malay	malay	islam	muslim	single	Skill Certificate Malaysia	NOT DEGREE	sciences	unable to recall	secondaryschool	not going to college	secondaryschool	not going to college	in campus	yes	NOT SCHOOL PROGRAM	correct	correct	correct	correct	incorrect	incorrect	incorrect	incorrect	incorrect	incorrect	correct	correct	incorrect	correct	incorrect	incorrect	correct	correct	correct	correct	correct	incorrect	incorrect	correct	correct	correct	correct	correct	incorrect
3038	19	20	less 23	male	malay	malay	islam	muslim	single	Skill Certificate Malaysia	NOT DEGREE	sciences	unable to recall	primaryschool	not going to college	no formal education	not going to college	in campus	yes	NOT SCHOOL PROGRAM	incorrect	incorrect	correct	incorrect	incorrect	incorrect	incorrect	incorrect	incorrect	incorrect	correct	correct	incorrect	correct	correct	correct	correct	correct	correct	correct	correct	correct	incorrect	correct	incorrect	incorrect	incorrect	incorrect	incorrect
3039	17	21	less 23	male	malay	malay	islam	muslim	single	Skill Certificate Malaysia	NOT DEGREE	sciences	unable to recall	college/university	going to college	secondaryschool	not going to college	in campus	yes	NOT SCHOOL PROGRAM	incorrect	incorrect	correct	incorrect	incorrect	incorrect	incorrect	incorrect	incorrect	incorrect	correct	correct	incorrect	correct	correct	correct	correct	correct	correct	incorrect	correct	incorrect	incorrect	correct	incorrect	incorrect	incorrect	incorrect	incorrect
3040	31	20	less 23	male	malay	malay	islam	muslim	single	Skill Certificate Malaysia	NOT DEGREE	sciences	yes	college/university	going to college	college/university	going to college	in campus	yes	NOT SCHOOL PROGRAM	incorrect	correct	correct	correct	incorrect	incorrect	correct	correct	incorrect	correct	correct	correct	correct	correct	correct	incorrect	correct	correct	correct	correct	correct	correct	incorrect	correct	correct	correct	correct	correct	correct
3041	29	20	less 23	male	malay	malay	islam	muslim	single	Skill Certificate Malaysia	NOT DEGREE	sciences	unable to recall	college/university	going to college	college/university	going to college	out campus	yes	NOT SCHOOL PROGRAM	correct	correct	correct	correct	incorrect	incorrect	incorrect	incorrect	incorrect	correct	correct	correct	correct	correct	incorrect	correct	correct	correct	correct	correct	correct	incorrect	correct	correct	correct	correct	correct	correct	correct
3042	25	20	less 23	male	malay	malay	islam	muslim	single	Skill Certificate Malaysia	NOT DEGREE	sciences	yes	college/university	going to college	secondaryschool	not going to college	in campus	yes	NOT SCHOOL PROGRAM	correct	correct	correct	correct	incorrect	incorrect	incorrect	incorrect	incorrect	incorrect	correct	correct	incorrect	correct	correct	correct	correct	incorrect	correct	correct	correct	correct	incorrect	correct	correct	incorrect	correct	correct	correct
3043	29	20	less 23	male	malay	malay	islam	muslim	single	Skill Certificate Malaysia	NOT DEGREE	sciences	yes	secondaryschool	not going to college	secondaryschool	not going to college	out campus	yes	NOT SCHOOL PROGRAM	correct	correct	correct	correct	incorrect	incorrect	incorrect	incorrect	incorrect	correct	correct	correct	correct	correct	correct	correct	correct	correct	correct	correct	correct	incorrect	incorrect	incorrect	correct	correct	correct	correct	correct
3044	17	20	less 23	male	malay	malay	islam	muslim	single	Skill Certificate Malaysia	NOT DEGREE	sciences	yes	college/university	going to college	college/university	going to college	out campus	yes	NOT SCHOOL PROGRAM	incorrect	correct	incorrect	correct	incorrect	incorrect	incorrect	incorrect	incorrect	correct	incorrect	incorrect	incorrect	correct	incorrect	incorrect	correct	correct	correct	correct	incorrect	correct	correct	correct	incorrect	incorrect	correct	incorrect	incorrect
3045	27	20	less 23	male	malay	malay	islam	muslim	single	Skill Certificate Malaysia	NOT DEGREE	sciences	unable to recall	secondaryschool	not going to college	secondaryschool	not going to college	out campus	yes	NOT SCHOOL PROGRAM	correct	incorrect	correct	correct	incorrect	incorrect	incorrect	incorrect	incorrect	correct	correct	correct	incorrect	incorrect	correct	correct	correct	incorrect	correct	correct	correct	correct	incorrect	correct	correct	correct	correct	correct	correct
3046	32	20	less 23	male	malay	malay	islam	muslim	single	Skill Certificate Malaysia	NOT DEGREE	sciences	no	college/university	going to college	college/university	going to college	in campus	yes	NOT SCHOOL PROGRAM	correct	correct	correct	correct	incorrect	incorrect	correct	correct	incorrect	correct	correct	correct	correct	correct	correct	incorrect	correct	correct	correct	correct	correct	correct	incorrect	correct	correct	correct	correct	correct	correct
3047	16	21	less 23	male	malay	malay	islam	muslim	single	Skill Certificate Malaysia	NOT DEGREE	sciences	no	secondaryschool	not going to college	secondaryschool	not going to college	in campus	yes	NOT SCHOOL PROGRAM	incorrect	incorrect	incorrect	correct	incorrect	incorrect	incorrect	incorrect	incorrect	correct	incorrect	incorrect	incorrect	correct	correct	correct	correct	incorrect	correct	correct	correct	incorrect	incorrect	correct	incorrect	incorrect	correct	incorrect	incorrect
3048	17	19	less 23	male	india	non malay	hindhu	non-muslim	single	Skill Certificate Malaysia	NOT DEGREE	sciences	unable to recall	primaryschool	not going to college	secondaryschool	not going to college	in campus	no	#NULL!	incorrect	incorrect	correct	incorrect	incorrect	incorrect	incorrect	incorrect	incorrect	incorrect	correct	incorrect	correct	incorrect	incorrect	incorrect	correct	correct	correct	correct	correct	incorrect	incorrect	incorrect	correct	correct	correct	correct	incorrect
3051	17	20	less 23	male	malay	malay	islam	muslim	single	Skill Certificate Malaysia	NOT DEGREE	sciences	unable to recall	college/university	going to college	secondaryschool	not going to college	in campus	yes	NOT SCHOOL PROGRAM	incorrect	incorrect	incorrect	incorrect	incorrect	incorrect	incorrect	incorrect	incorrect	incorrect	correct	correct	correct	correct	correct	correct	correct	correct	correct	incorrect	correct	incorrect	incorrect	incorrect	correct	correct	incorrect	incorrect	incorrect
3053	25	20	less 23	male	malay	malay	islam	muslim	single	Skill Certificate Malaysia	NOT DEGREE	sciences	yes	secondaryschool	not going to college	secondaryschool	not going to college	in campus	yes	NOT SCHOOL PROGRAM	correct	correct	correct	correct	incorrect	incorrect	incorrect	incorrect	incorrect	correct	correct	incorrect	incorrect	correct	correct	correct	correct	correct	correct	incorrect	correct	correct	incorrect	correct	correct	correct	correct	incorrect	incorrect
3054	22	20	less 23	male	malay	malay	islam	muslim	single	Skill Certificate Malaysia	NOT DEGREE	sciences	yes	secondaryschool	not going to college	secondaryschool	not going to college	in campus	yes	NOT SCHOOL PROGRAM	incorrect	incorrect	correct	incorrect	incorrect	incorrect	incorrect	incorrect	incorrect	incorrect	correct	correct	correct	incorrect	correct	correct	incorrect	correct	correct	correct	correct	correct	correct	incorrect	correct	correct	incorrect	correct	correct
3055	23	20	less 23	male	malay	malay	islam	muslim	single	Skill Certificate Malaysia	NOT DEGREE	sciences	yes	college/university	going to college	secondaryschool	not going to college	in campus	yes	NOT SCHOOL PROGRAM	incorrect	incorrect	correct	incorrect	incorrect	incorrect	incorrect	incorrect	incorrect	incorrect	incorrect	correct	correct	incorrect	correct	correct	correct	correct	correct	correct	correct	correct	correct	incorrect	correct	correct	correct	incorrect	incorrect
3056	17	20	less 23	male	malay	malay	islam	muslim	single	Skill Certificate Malaysia	NOT DEGREE	sciences	yes	college/university	going to college	college/university	going to college	out campus	yes	NOT SCHOOL PROGRAM	incorrect	incorrect	correct	incorrect	incorrect	incorrect	incorrect	incorrect	incorrect	incorrect	correct	incorrect	correct	incorrect	correct	correct	incorrect	incorrect	correct	correct	correct	correct	correct	correct	incorrect	incorrect	correct	correct	correct
3057	15	20	less 23	male	india	non malay	hindhu	non-muslim	single	Skill Certificate Malaysia	NOT DEGREE	sciences	unable to recall	college/university	going to college	college/university	going to college	in campus	yes	NOT SCHOOL PROGRAM	incorrect	incorrect	correct	incorrect	incorrect	incorrect	incorrect	incorrect	incorrect	incorrect	correct	incorrect	incorrect	correct	correct	correct	incorrect	correct	correct	incorrect	correct	correct	incorrect	incorrect	incorrect	incorrect	correct	incorrect	incorrect
3058	29	20	less 23	male	malay	malay	islam	muslim	single	Skill Certificate Malaysia	NOT DEGREE	sciences	yes	secondaryschool	not going to college	secondaryschool	not going to college	out campus	yes	NOT SCHOOL PROGRAM	correct	correct	correct	correct	incorrect	incorrect	incorrect	incorrect	incorrect	incorrect	correct	correct	correct	correct	correct	correct	correct	correct	correct	correct	correct	correct	correct	correct	correct	correct	incorrect	correct	correct
3059	14	20	less 23	male	malay	malay	islam	muslim	single	Skill Certificate Malaysia	NOT DEGREE	sciences	yes	secondaryschool	not going to college	college/university	going to college	out campus	yes	NOT SCHOOL PROGRAM	incorrect	incorrect	incorrect	incorrect	incorrect	incorrect	incorrect	incorrect	incorrect	incorrect	incorrect	incorrect	incorrect	incorrect	correct	incorrect	correct	correct	correct	correct	correct	correct	incorrect	incorrect	correct	correct	incorrect	correct	incorrect
3061	23	20	less 23	male	malay	malay	islam	muslim	single	Skill Certificate Malaysia	NOT DEGREE	sciences	yes	secondaryschool	not going to college	college/university	going to college	out campus	yes	NOT SCHOOL PROGRAM	correct	incorrect	correct	incorrect	incorrect	incorrect	incorrect	incorrect	incorrect	incorrect	correct	correct	correct	correct	correct	correct	incorrect	correct	correct	incorrect	incorrect	correct	incorrect	correct	correct	correct	incorrect	correct	correct
3062	27	21	less 23	male	malay	malay	islam	muslim	single	Skill Certificate Malaysia	NOT DEGREE	sciences	unable to recall	secondaryschool	not going to college	secondaryschool	not going to college	in campus	yes	NOT SCHOOL PROGRAM	correct	correct	correct	correct	incorrect	incorrect	incorrect	incorrect	incorrect	correct	correct	correct	incorrect	incorrect	correct	correct	correct	correct	correct	correct	correct	correct	correct	incorrect	correct	correct	correct	correct	incorrect
3063	35	20	less 23	male	malay	malay	islam	muslim	single	Skill Certificate Malaysia	NOT DEGREE	sciences	unable to recall	secondaryschool	not going to college	secondaryschool	not going to college	out campus	yes	NOT SCHOOL PROGRAM	correct	correct	correct	incorrect	correct	correct	correct	correct	incorrect	correct	correct	correct	correct	correct	correct	correct	correct	correct	correct	correct	correct	correct	correct	correct	correct	correct	correct	correct	correct
3064	15	20	less 23	male	malay	malay	islam	muslim	single	Skill Certificate Malaysia	NOT DEGREE	sciences	no	college/university	going to college	college/university	going to college	out campus	yes	NOT SCHOOL PROGRAM	incorrect	correct	correct	correct	incorrect	incorrect	incorrect	incorrect	incorrect	incorrect	incorrect	incorrect	incorrect	incorrect	incorrect	incorrect	incorrect	correct	correct	correct	correct	correct	incorrect	incorrect	correct	incorrect	incorrect	incorrect	incorrect
3066	28	20	less 23	male	malay	malay	islam	muslim	single	Skill Certificate Malaysia	NOT DEGREE	sciences	no	college/university	going to college	college/university	going to college	in campus	yes	NOT SCHOOL PROGRAM	correct	incorrect	correct	incorrect	incorrect	incorrect	correct	correct	correct	incorrect	correct	correct	correct	incorrect	correct	correct	correct	correct	correct	correct	correct	incorrect	incorrect	correct	correct	correct	correct	correct	correct
3067	23	20	less 23	male	malay	malay	islam	muslim	single	Skill Certificate Malaysia	NOT DEGREE	sciences	yes	primaryschool	not going to college	secondaryschool	not going to college	in campus	yes	NOT SCHOOL PROGRAM	incorrect	correct	correct	incorrect	incorrect	incorrect	incorrect	incorrect	incorrect	incorrect	correct	correct	correct	correct	correct	correct	correct	correct	correct	correct	correct	correct	incorrect	correct	correct	incorrect	incorrect	correct	correct
3068	14	23	23 and more	male	malay	malay	islam	muslim	single	Skill Certificate Malaysia	NOT DEGREE	sciences	yes	college/university	going to college	college/university	going to college	out campus	yes	NOT SCHOOL PROGRAM	incorrect	incorrect	incorrect	incorrect	incorrect	incorrect	incorrect	incorrect	incorrect	incorrect	incorrect	incorrect	incorrect	incorrect	correct	incorrect	correct	correct	correct	correct	correct	correct	incorrect	incorrect	correct	correct	incorrect	correct	incorrect
3069	16	23	23 and more	male	malay	malay	islam	muslim	single	Skill Certificate Malaysia	NOT DEGREE	sciences	yes	college/university	going to college	college/university	going to college	out campus	yes	NOT SCHOOL PROGRAM	incorrect	incorrect	correct	incorrect	incorrect	incorrect	incorrect	incorrect	incorrect	incorrect	correct	correct	correct	correct	correct	correct	incorrect	correct	correct	correct	correct	incorrect	incorrect	incorrect	incorrect	incorrect	incorrect	incorrect	incorrect
3070	31	21	less 23	male	malay	malay	islam	muslim	single	Skill Certificate Malaysia	NOT DEGREE	sciences	yes	primaryschool	not going to college	secondaryschool	not going to college	out campus	yes	NOT SCHOOL PROGRAM	correct	correct	correct	incorrect	correct	incorrect	correct	correct	correct	correct	correct	correct	correct	correct	correct	correct	correct	correct	correct	correct	correct	correct	incorrect	correct	correct	correct	correct	incorrect	incorrect
3071	21	20	less 23	male	malay	malay	islam	muslim	single	Skill Certificate Malaysia	NOT DEGREE	sciences	yes	college/university	going to college	secondaryschool	not going to college	out campus	yes	NOT SCHOOL PROGRAM	correct	correct	correct	incorrect	correct	incorrect	correct	incorrect	incorrect	incorrect	correct	correct	correct	correct	incorrect	incorrect	correct	incorrect	incorrect	incorrect	correct	correct	incorrect	correct	incorrect	correct	correct	incorrect	incorrect
3073	20	20	less 23	male	malay	malay	islam	muslim	single	Skill Certificate Malaysia	NOT DEGREE	sciences	yes	secondaryschool	not going to college	secondaryschool	not going to college	in campus	yes	NOT SCHOOL PROGRAM	correct	correct	correct	correct	incorrect	incorrect	incorrect	incorrect	incorrect	correct	incorrect	incorrect	correct	correct	incorrect	incorrect	correct	correct	correct	incorrect	correct	correct	incorrect	incorrect	incorrect	incorrect	incorrect	incorrect	correct
3074	25	20	less 23	male	malay	malay	islam	muslim	single	Skill Certificate Malaysia	NOT DEGREE	sciences	yes	secondaryschool	not going to college	secondaryschool	not going to college	out campus	yes	NOT SCHOOL PROGRAM	correct	correct	correct	correct	incorrect	incorrect	correct	correct	correct	correct	incorrect	correct	incorrect	correct	incorrect	incorrect	correct	correct	correct	correct	correct	correct	incorrect	correct	incorrect	incorrect	correct	incorrect	correct
3075	28	20	less 23	male	malay	malay	islam	muslim	single	Skill Certificate Malaysia	NOT DEGREE	sciences	yes	secondaryschool	not going to college	secondaryschool	not going to college	out campus	yes	NOT SCHOOL PROGRAM	correct	correct	correct	correct	correct	incorrect	correct	incorrect	incorrect	incorrect	correct	correct	correct	correct	correct	correct	correct	correct	correct	correct	correct	incorrect	incorrect	correct	incorrect	correct	incorrect	correct	correct
3077	25	20	less 23	male	malay	malay	islam	muslim	single	Diploma	NOT DEGREE	sciences	yes	college/university	going to college	college/university	going to college	in campus	yes	NOT SCHOOL PROGRAM	correct	correct	correct	correct	incorrect	correct	correct	incorrect	correct	correct	correct	correct	correct	correct	correct	correct	correct	correct	correct	correct	correct	incorrect	incorrect	correct	incorrect	correct	incorrect	correct	incorrect
3078	16	19	less 23	male	malay	malay	islam	muslim	single	Diploma	NOT DEGREE	sciences	unable to recall	secondaryschool	not going to college	college/university	going to college	in campus	no	#NULL!	incorrect	incorrect	correct	incorrect	incorrect	incorrect	incorrect	incorrect	incorrect	incorrect	incorrect	correct	correct	incorrect	correct	incorrect	incorrect	correct	correct	correct	correct	incorrect	incorrect	incorrect	correct	correct	correct	incorrect	correct
3079	32	19	less 23	male	malay	malay	islam	muslim	single	Diploma	NOT DEGREE	sciences	unable to recall	secondaryschool	not going to college	primaryschool	not going to college	in campus	yes	SCHOOL PROGRAM	incorrect	incorrect	correct	correct	correct	correct	incorrect	correct	correct	correct	correct	incorrect	correct	correct	correct	correct	correct	correct	correct	correct	correct	correct	incorrect	correct	correct	correct	correct	correct	correct
3080	13	20	less 23	male	malay	malay	islam	muslim	single	Skill Certificate Malaysia	NOT DEGREE	sciences	no	secondaryschool	not going to college	secondaryschool	not going to college	in campus	yes	NOT SCHOOL PROGRAM	correct	correct	correct	incorrect	incorrect	incorrect	incorrect	incorrect	incorrect	incorrect	correct	correct	correct	incorrect	incorrect	incorrect	correct	incorrect	correct	incorrect	incorrect	incorrect	incorrect	incorrect	correct	correct	incorrect	incorrect	incorrect
3081	20	20	less 23	male	malay	malay	islam	muslim	single	Skill Certificate Malaysia	NOT DEGREE	sciences	yes	secondaryschool	not going to college	secondaryschool	not going to college	in campus	yes	NOT SCHOOL PROGRAM	incorrect	correct	correct	correct	correct	correct	incorrect	incorrect	incorrect	incorrect	correct	correct	incorrect	incorrect	correct	incorrect	incorrect	incorrect	correct	correct	correct	correct	correct	incorrect	incorrect	incorrect	incorrect	correct	incorrect
3082	18	20	less 23	male	malay	malay	islam	muslim	single	Skill Certificate Malaysia	NOT DEGREE	sciences	no	college/university	going to college	college/university	going to college	out campus	yes	NOT SCHOOL PROGRAM	incorrect	incorrect	correct	correct	incorrect	incorrect	incorrect	incorrect	incorrect	incorrect	correct	correct	incorrect	correct	correct	incorrect	correct	correct	correct	correct	correct	correct	incorrect	incorrect	incorrect	incorrect	incorrect	incorrect	incorrect
3083	23	20	less 23	male	malay	malay	islam	muslim	single	Skill Certificate Malaysia	NOT DEGREE	sciences	unable to recall	college/university	going to college	college/university	going to college	in campus	yes	NOT SCHOOL PROGRAM	correct	correct	incorrect	correct	correct	incorrect	incorrect	incorrect	correct	incorrect	incorrect	correct	incorrect	incorrect	incorrect	correct	correct	correct	correct	correct	correct	correct	correct	incorrect	correct	correct	incorrect	correct	correct
3084	22	22	less 23	male	malay	malay	islam	muslim	single	Skill Certificate Malaysia	NOT DEGREE	sciences	yes	college/university	going to college	college/university	going to college	in campus	yes	NOT SCHOOL PROGRAM	incorrect	correct	correct	correct	incorrect	incorrect	incorrect	incorrect	incorrect	correct	incorrect	correct	incorrect	correct	incorrect	incorrect	correct	correct	correct	correct	correct	correct	incorrect	correct	correct	incorrect	correct	incorrect	incorrect
3085	27	21	less 23	male	malay	malay	islam	muslim	single	Skill Certificate Malaysia	NOT DEGREE	sciences	yes	secondaryschool	not going to college	secondaryschool	not going to college	in campus	yes	NOT SCHOOL PROGRAM	correct	correct	correct	correct	incorrect	incorrect	incorrect	incorrect	incorrect	correct	correct	correct	incorrect	incorrect	correct	correct	correct	correct	correct	correct	correct	correct	incorrect	correct	incorrect	correct	correct	correct	correct
3086	30	20	less 23	male	malay	malay	islam	muslim	single	Skill Certificate Malaysia	NOT DEGREE	sciences	yes	primaryschool	not going to college	primaryschool	not going to college	in campus	yes	NOT SCHOOL PROGRAM	correct	correct	correct	correct	incorrect	incorrect	correct	incorrect	incorrect	correct	correct	correct	correct	correct	correct	correct	correct	correct	correct	correct	correct	correct	incorrect	correct	correct	correct	incorrect	correct	correct
3087	24	20	less 23	male	malay	malay	islam	muslim	single	Skill Certificate Malaysia	NOT DEGREE	sciences	yes	college/university	going to college	college/university	going to college	out campus	yes	NOT SCHOOL PROGRAM	incorrect	correct	correct	correct	incorrect	incorrect	incorrect	incorrect	incorrect	correct	incorrect	correct	incorrect	correct	correct	correct	correct	correct	correct	correct	correct	correct	incorrect	correct	correct	correct	correct	incorrect	incorrect
3088	24	20	less 23	male	malay	malay	islam	muslim	single	Skill Certificate Malaysia	NOT DEGREE	sciences	yes	secondaryschool	not going to college	secondaryschool	not going to college	in campus	yes	NOT SCHOOL PROGRAM	incorrect	correct	incorrect	correct	incorrect	incorrect	incorrect	incorrect	incorrect	correct	correct	correct	correct	incorrect	correct	correct	incorrect	correct	correct	correct	correct	correct	correct	incorrect	incorrect	correct	incorrect	correct	correct
3089	18	20	less 23	male	malay	malay	islam	muslim	single	Skill Certificate Malaysia	NOT DEGREE	sciences	yes	college/university	going to college	secondaryschool	not going to college	in campus	yes	NOT SCHOOL PROGRAM	incorrect	incorrect	correct	incorrect	incorrect	incorrect	incorrect	incorrect	incorrect	incorrect	incorrect	incorrect	correct	correct	correct	correct	correct	correct	correct	correct	correct	incorrect	incorrect	correct	incorrect	incorrect	incorrect	incorrect	incorrect
3090	27	20	less 23	male	chinese	non malay	islam	muslim	single	Skill Certificate Malaysia	NOT DEGREE	sciences	unable to recall	college/university	going to college	college/university	going to college	in campus	yes	NOT SCHOOL PROGRAM	correct	correct	correct	incorrect	incorrect	incorrect	incorrect	incorrect	incorrect	correct	correct	correct	incorrect	correct	incorrect	correct	correct	correct	correct	correct	correct	correct	incorrect	correct	correct	correct	correct	correct	correct
3091	32	20	less 23	male	malay	malay	islam	muslim	single	Skill Certificate Malaysia	NOT DEGREE	sciences	unable to recall	college/university	going to college	college/university	going to college	in campus	yes	NOT SCHOOL PROGRAM	correct	correct	correct	correct	incorrect	incorrect	incorrect	incorrect	incorrect	correct	correct	correct	correct	correct	correct	correct	correct	correct	correct	correct	correct	correct	incorrect	correct	correct	correct	correct	correct	correct
6001	30	20	less 23	male	malay	malay	islam	muslim	single	Bachelor	DEGREE	sciences	yes	college/university	going to college	college/university	going to college	in campus	no	#NULL!	correct	correct	correct	correct	incorrect	correct	incorrect	correct	correct	incorrect	correct	incorrect	correct	correct	correct	correct	correct	incorrect	correct	correct	correct	correct	incorrect	correct	correct	correct	incorrect	correct	correct
6002	22	23	23 and more	female	malay	malay	islam	muslim	single	Bachelor	DEGREE	sciences	yes	secondaryschool	not going to college	secondaryschool	not going to college	out campus	yes	NOT SCHOOL PROGRAM	correct	correct	correct	correct	incorrect	correct	correct	incorrect	incorrect	incorrect	correct	correct	incorrect	correct	incorrect	incorrect	correct	correct	correct	correct	correct	correct	incorrect	correct	incorrect	incorrect	incorrect	incorrect	incorrect
6003	27	22	less 23	female	malay	malay	islam	muslim	single	Bachelor	DEGREE	sciences	yes	secondaryschool	not going to college	secondaryschool	not going to college	in campus	no	#NULL!	correct	correct	correct	correct	incorrect	correct	correct	incorrect	incorrect	correct	correct	incorrect	incorrect	correct	incorrect	incorrect	correct	correct	correct	correct	correct	correct	incorrect	correct	correct	correct	incorrect	correct	correct
6004	24	24	23 and more	female	malay	malay	islam	muslim	single	Bachelor	DEGREE	sciences	yes	primaryschool	not going to college	secondaryschool	not going to college	in campus	yes	SCHOOL PROGRAM	correct	incorrect	correct	incorrect	correct	correct	correct	correct	correct	incorrect	correct	correct	incorrect	incorrect	correct	correct	correct	correct	correct	correct	correct	correct	incorrect	correct	correct	correct	incorrect	incorrect	incorrect
6005	23	25	23 and more	male	malay	malay	islam	muslim	single	Bachelor	DEGREE	sciences	unable to recall	college/university	going to college	college/university	going to college	out campus	no	#NULL!	correct	correct	correct	correct	incorrect	incorrect	incorrect	incorrect	incorrect	correct	correct	correct	incorrect	incorrect	correct	correct	correct	incorrect	correct	correct	correct	incorrect	incorrect	correct	incorrect	correct	correct	incorrect	incorrect
6006	28	24	23 and more	male	malay	malay	islam	muslim	single	Bachelor	DEGREE	sciences	yes	secondaryschool	not going to college	secondaryschool	not going to college	out campus	no	#NULL!	correct	incorrect	correct	correct	incorrect	correct	correct	correct	correct	incorrect	correct	incorrect	correct	incorrect	correct	correct	incorrect	correct	correct	incorrect	correct	correct	incorrect	correct	correct	correct	correct	incorrect	correct
6007	29	22	less 23	male	malay	malay	islam	muslim	single	Bachelor	DEGREE	sciences	no	primaryschool	not going to college	secondaryschool	not going to college	in campus	no	#NULL!	correct	correct	correct	correct	incorrect	correct	incorrect	incorrect	incorrect	correct	correct	correct	correct	correct	correct	incorrect	correct	correct	correct	correct	correct	correct	incorrect	correct	correct	correct	correct	incorrect	correct
6008	26	23	23 and more	female	malay	malay	islam	muslim	single	Bachelor	DEGREE	sciences	yes	secondaryschool	not going to college	secondaryschool	not going to college	out campus	yes	NOT SCHOOL PROGRAM	correct	correct	correct	correct	incorrect	correct	incorrect	incorrect	incorrect	correct	correct	correct	incorrect	incorrect	incorrect	correct	correct	correct	correct	correct	correct	correct	incorrect	correct	correct	correct	incorrect	correct	correct
6009	28	23	23 and more	female	malay	malay	islam	muslim	single	Bachelor	DEGREE	sciences	yes	secondaryschool	not going to college	secondaryschool	not going to college	out campus	yes	SCHOOL PROGRAM	correct	correct	correct	correct	incorrect	correct	incorrect	correct	incorrect	correct	correct	correct	incorrect	correct	incorrect	correct	correct	incorrect	correct	correct	correct	correct	correct	correct	correct	correct	incorrect	correct	correct
6010	31	24	23 and more	male	malay	malay	islam	muslim	single	Bachelor	DEGREE	sciences	yes	college/university	going to college	secondaryschool	not going to college	out campus	yes	NOT SCHOOL PROGRAM	correct	incorrect	correct	incorrect	correct	correct	correct	correct	correct	incorrect	correct	incorrect	correct	incorrect	correct	correct	correct	correct	correct	correct	correct	correct	correct	correct	correct	correct	correct	correct	correct
6011	19	26	23 and more	male	malay	malay	islam	muslim	single	Bachelor	DEGREE	sciences	unable to recall	secondaryschool	not going to college	secondaryschool	not going to college	out campus	no	#NULL!	incorrect	correct	correct	incorrect	incorrect	incorrect	incorrect	incorrect	incorrect	incorrect	correct	incorrect	incorrect	correct	correct	incorrect	correct	correct	incorrect	correct	correct	incorrect	incorrect	correct	incorrect	incorrect	correct	incorrect	incorrect
6012	28	25	23 and more	female	malay	malay	islam	muslim	single	Bachelor	DEGREE	sciences	yes	college/university	going to college	college/university	going to college	out campus	no	#NULL!	incorrect	correct	correct	correct	incorrect	incorrect	incorrect	incorrect	incorrect	correct	correct	correct	correct	correct	incorrect	incorrect	correct	correct	correct	correct	correct	correct	correct	incorrect	correct	correct	correct	correct	correct
6013	29	21	less 23	male	malay	malay	islam	muslim	single	Bachelor	DEGREE	sciences	no	college/university	going to college	college/university	going to college	in campus	yes	NOT SCHOOL PROGRAM	correct	correct	correct	correct	incorrect	correct	incorrect	incorrect	incorrect	correct	correct	correct	correct	correct	correct	correct	correct	correct	correct	correct	correct	correct	incorrect	correct	correct	correct	incorrect	correct	correct
6014	23	21	less 23	female	malay	malay	islam	muslim	single	Bachelor	DEGREE	sciences	yes	primaryschool	not going to college	college/university	going to college	in campus	yes	NOT SCHOOL PROGRAM	incorrect	correct	correct	correct	incorrect	correct	incorrect	incorrect	incorrect	correct	correct	correct	correct	correct	correct	correct	correct	correct	correct	incorrect	incorrect	incorrect	incorrect	correct	incorrect	incorrect	correct	incorrect	incorrect
6015	25	22	less 23	female	chinese	non malay	buddha	non-muslim	single	Bachelor	DEGREE	sciences	yes	primaryschool	not going to college	college/university	going to college	in campus	yes	NOT SCHOOL PROGRAM	incorrect	incorrect	correct	correct	incorrect	incorrect	incorrect	incorrect	incorrect	incorrect	correct	correct	correct	incorrect	correct	correct	correct	correct	correct	correct	correct	incorrect	incorrect	correct	correct	correct	incorrect	correct	correct
6016	29	25	23 and more	female	malay	malay	islam	muslim	single	Bachelor	DEGREE	sciences	no	secondaryschool	not going to college	secondaryschool	not going to college	out campus	no	#NULL!	correct	correct	correct	correct	incorrect	correct	incorrect	correct	correct	correct	correct	correct	correct	correct	correct	correct	incorrect	correct	correct	correct	correct	incorrect	incorrect	correct	correct	correct	incorrect	correct	correct
6017	22	21	less 23	female	malay	malay	islam	muslim	single	Bachelor	DEGREE	sciences	yes	secondaryschool	not going to college	secondaryschool	not going to college	in campus	yes	NOT SCHOOL PROGRAM	incorrect	incorrect	correct	incorrect	incorrect	incorrect	incorrect	incorrect	incorrect	incorrect	correct	correct	correct	correct	correct	correct	incorrect	correct	correct	correct	correct	incorrect	incorrect	correct	correct	correct	incorrect	correct	correct
6018	28	22	less 23	female	malay	malay	islam	muslim	single	Bachelor	DEGREE	sciences	yes	college/university	going to college	secondaryschool	not going to college	in campus	yes	NOT SCHOOL PROGRAM	incorrect	correct	correct	correct	incorrect	incorrect	incorrect	incorrect	incorrect	correct	correct	correct	correct	incorrect	incorrect	correct	correct	correct	correct	correct	correct	correct	correct	correct	incorrect	correct	correct	correct	correct
6019	33	21	less 23	female	malay	malay	islam	muslim	single	Bachelor	DEGREE	sciences	no	primaryschool	not going to college	secondaryschool	not going to college	in campus	no	#NULL!	incorrect	correct	correct	correct	incorrect	correct	correct	correct	correct	correct	correct	correct	correct	correct	correct	correct	incorrect	correct	correct	correct	correct	correct	correct	correct	correct	correct	incorrect	correct	correct
6020	25	22	less 23	male	malay	malay	islam	muslim	single	Bachelor	DEGREE	sciences	yes	secondaryschool	not going to college	secondaryschool	not going to college	in campus	no	#NULL!	incorrect	correct	correct	correct	incorrect	incorrect	incorrect	incorrect	incorrect	correct	correct	correct	correct	correct	incorrect	incorrect	correct	correct	correct	correct	correct	correct	incorrect	incorrect	correct	correct	correct	correct	incorrect
6021	30	22	less 23	male	malay	malay	islam	muslim	single	Bachelor	DEGREE	sciences	yes	college/university	going to college	secondaryschool	not going to college	in campus	yes	SCHOOL PROGRAM	incorrect	correct	correct	correct	incorrect	incorrect	incorrect	incorrect	incorrect	correct	correct	correct	correct	correct	correct	correct	correct	correct	correct	correct	correct	correct	incorrect	correct	correct	correct	correct	correct	correct
6022	12	22	less 23	female	malay	malay	islam	muslim	single	Bachelor	DEGREE	sciences	no	college/university	going to college	college/university	going to college	in campus	no	#NULL!	incorrect	correct	correct	correct	incorrect	incorrect	correct	correct	correct	correct	correct	correct	correct	incorrect	incorrect	incorrect	incorrect	incorrect	incorrect	incorrect	incorrect	incorrect	incorrect	incorrect	incorrect	incorrect	incorrect	incorrect	incorrect
6023	23	22	less 23	female	malay	malay	islam	muslim	single	Bachelor	DEGREE	sciences	unable to recall	secondaryschool	not going to college	secondaryschool	not going to college	in campus	no	#NULL!	correct	correct	correct	incorrect	incorrect	incorrect	correct	incorrect	incorrect	incorrect	correct	correct	correct	correct	incorrect	incorrect	correct	correct	correct	correct	correct	correct	incorrect	correct	incorrect	incorrect	incorrect	correct	correct
6024	32	22	less 23	female	malay	malay	islam	muslim	single	Bachelor	DEGREE	sciences	yes	secondaryschool	not going to college	secondaryschool	not going to college	in campus	no	#NULL!	correct	correct	correct	correct	incorrect	correct	incorrect	correct	incorrect	correct	correct	correct	correct	correct	correct	correct	correct	correct	correct	correct	correct	correct	incorrect	correct	correct	correct	correct	correct	correct
6025	25	23	23 and more	male	malay	malay	islam	muslim	single	Bachelor	DEGREE	sciences	yes	primaryschool	not going to college	primaryschool	not going to college	in campus	no	#NULL!	incorrect	correct	correct	correct	incorrect	correct	incorrect	incorrect	incorrect	incorrect	correct	correct	incorrect	correct	incorrect	correct	correct	correct	incorrect	correct	correct	correct	correct	correct	incorrect	incorrect	correct	correct	incorrect
6026	29	22	less 23	female	chinese	non malay	buddha	non-muslim	single	Bachelor	DEGREE	sciences	yes	secondaryschool	not going to college	secondaryschool	not going to college	in campus	yes	SCHOOL PROGRAM	correct	correct	correct	correct	correct	correct	incorrect	incorrect	incorrect	incorrect	correct	correct	correct	correct	correct	correct	incorrect	correct	correct	correct	correct	incorrect	incorrect	correct	correct	correct	incorrect	correct	correct
6027	22	22	less 23	female	malay	malay	islam	muslim	single	Bachelor	DEGREE	sciences	no	secondaryschool	not going to college	secondaryschool	not going to college	out campus	no	#NULL!	correct	correct	correct	correct	incorrect	correct	incorrect	incorrect	incorrect	incorrect	correct	correct	correct	correct	correct	correct	incorrect	correct	correct	correct	correct	correct	incorrect	incorrect	incorrect	incorrect	incorrect	incorrect	incorrect
6028	30	23	23 and more	male	malay	malay	islam	muslim	single	Bachelor	DEGREE	sciences	yes	college/university	going to college	college/university	going to college	in campus	yes	SCHOOL PROGRAM	correct	correct	correct	correct	incorrect	correct	incorrect	correct	correct	correct	correct	incorrect	correct	correct	correct	correct	correct	correct	correct	correct	correct	incorrect	incorrect	correct	correct	correct	correct	correct	correct
6029	32	22	less 23	male	malay	malay	islam	muslim	single	Bachelor	DEGREE	sciences	no	secondaryschool	not going to college	primaryschool	not going to college	in campus	no	#NULL!	correct	correct	correct	correct	correct	correct	incorrect	correct	correct	correct	correct	correct	correct	correct	correct	incorrect	correct	correct	correct	correct	correct	incorrect	incorrect	correct	correct	correct	correct	correct	correct
6030	35	22	less 23	male	malay	malay	islam	muslim	single	Bachelor	DEGREE	sciences	no	secondaryschool	not going to college	secondaryschool	not going to college	in campus	no	#NULL!	correct	correct	correct	correct	correct	correct	incorrect	correct	correct	correct	correct	correct	correct	correct	correct	incorrect	correct	correct	correct	correct	correct	correct	incorrect	correct	correct	correct	correct	correct	correct
6031	20	22	less 23	female	malay	malay	islam	muslim	single	Bachelor	DEGREE	sciences	yes	college/university	going to college	college/university	going to college	in campus	yes	SCHOOL PROGRAM	incorrect	correct	correct	correct	incorrect	incorrect	incorrect	correct	incorrect	correct	correct	incorrect	incorrect	incorrect	correct	incorrect	correct	correct	correct	incorrect	correct	correct	incorrect	incorrect	incorrect	incorrect	incorrect	incorrect	incorrect
6032	25	23	23 and more	male	malay	malay	islam	muslim	single	Bachelor	DEGREE	sciences	no	college/university	going to college	secondaryschool	not going to college	in campus	no	#NULL!	correct	correct	correct	correct	incorrect	incorrect	incorrect	incorrect	incorrect	incorrect	correct	correct	correct	correct	correct	correct	correct	correct	incorrect	correct	correct	incorrect	incorrect	correct	incorrect	correct	correct	incorrect	correct
6033	17	21	less 23	female	malay	malay	islam	muslim	single	Bachelor	DEGREE	sciences	unable to recall	secondaryschool	not going to college	secondaryschool	not going to college	in campus	no	#NULL!	incorrect	correct	correct	incorrect	incorrect	incorrect	incorrect	incorrect	incorrect	correct	correct	incorrect	correct	correct	correct	correct	correct	incorrect	correct	incorrect	correct	incorrect	incorrect	correct	correct	incorrect	incorrect	incorrect	incorrect
6034	15	22	less 23	female	malay	malay	islam	muslim	single	Bachelor	DEGREE	sciences	no	secondaryschool	not going to college	secondaryschool	not going to college	in campus	no	#NULL!	correct	correct	correct	correct	incorrect	incorrect	incorrect	incorrect	incorrect	correct	correct	correct	incorrect	correct	correct	incorrect	correct	incorrect	incorrect	incorrect	correct	correct	incorrect	incorrect	incorrect	incorrect	incorrect	incorrect	incorrect
6035	14	22	less 23	female	chinese	non malay	buddha	non-muslim	single	Bachelor	DEGREE	sciences	no	secondaryschool	not going to college	secondaryschool	not going to college	in campus	no	#NULL!	incorrect	correct	correct	correct	incorrect	incorrect	incorrect	incorrect	incorrect	correct	incorrect	incorrect	incorrect	incorrect	correct	incorrect	incorrect	correct	correct	correct	correct	correct	incorrect	incorrect	incorrect	incorrect	incorrect	incorrect	incorrect
6036	32	21	less 23	male	malay	malay	islam	muslim	single	Bachelor	DEGREE	sciences	yes	secondaryschool	not going to college	no formal education	not going to college	in campus	yes	NOT SCHOOL PROGRAM	correct	correct	correct	correct	incorrect	incorrect	correct	incorrect	incorrect	correct	correct	correct	correct	correct	correct	correct	correct	correct	correct	correct	correct	correct	correct	correct	correct	correct	correct	correct	correct
6038	25	22	less 23	male	chinese	non malay	christian	non-muslim	single	Bachelor	DEGREE	sciences	no	college/university	going to college	college/university	going to college	in campus	no	#NULL!	incorrect	incorrect	correct	correct	incorrect	correct	incorrect	incorrect	incorrect	incorrect	correct	correct	correct	correct	correct	correct	correct	correct	correct	incorrect	correct	correct	incorrect	correct	correct	correct	incorrect	correct	correct
6039	25	23	23 and more	female	malay	malay	islam	muslim	single	Bachelor	DEGREE	sciences	yes	secondaryschool	not going to college	secondaryschool	not going to college	in campus	no	#NULL!	correct	correct	correct	correct	incorrect	correct	correct	incorrect	incorrect	correct	correct	correct	correct	incorrect	correct	correct	correct	correct	correct	correct	correct	incorrect	incorrect	incorrect	correct	correct	incorrect	incorrect	incorrect
6040	25	25	23 and more	male	malay	malay	islam	muslim	single	Bachelor	DEGREE	sciences	unable to recall	secondaryschool	not going to college	secondaryschool	not going to college	in campus	yes	#NULL!	correct	correct	correct	incorrect	incorrect	incorrect	incorrect	incorrect	incorrect	incorrect	correct	correct	correct	incorrect	correct	correct	incorrect	correct	correct	correct	correct	correct	incorrect	correct	correct	correct	incorrect	correct	correct
6041	18	21	less 23	female	malay	malay	islam	muslim	single	Bachelor	DEGREE	sciences	unable to recall	secondaryschool	not going to college	secondaryschool	not going to college	out campus	no	#NULL!	incorrect	correct	correct	correct	incorrect	incorrect	incorrect	incorrect	incorrect	correct	correct	incorrect	incorrect	correct	incorrect	correct	correct	incorrect	correct	incorrect	correct	correct	incorrect	correct	incorrect	incorrect	incorrect	correct	incorrect
6042	25	22	less 23	female	malay	malay	islam	muslim	single	Bachelor	DEGREE	sciences	yes	college/university	going to college	secondaryschool	not going to college	in campus	yes	SCHOOL PROGRAM	incorrect	correct	correct	incorrect	correct	incorrect	correct	incorrect	incorrect	incorrect	correct	correct	correct	correct	correct	correct	correct	correct	correct	correct	correct	correct	incorrect	correct	correct	correct	incorrect	incorrect	incorrect
6043	25	20	less 23	male	malay	malay	islam	muslim	single	Bachelor	DEGREE	sciences	yes	college/university	going to college	college/university	going to college	in campus	no	#NULL!	incorrect	correct	correct	correct	incorrect	incorrect	correct	incorrect	incorrect	incorrect	correct	correct	correct	correct	correct	correct	correct	correct	correct	correct	correct	incorrect	correct	incorrect	incorrect	correct	incorrect	correct	correct
6044	23	22	less 23	male	malay	malay	islam	muslim	single	Bachelor	DEGREE	sciences	no	secondaryschool	not going to college	secondaryschool	not going to college	out campus	no	#NULL!	incorrect	correct	correct	correct	incorrect	incorrect	incorrect	incorrect	incorrect	incorrect	correct	correct	incorrect	correct	correct	correct	correct	correct	correct	correct	correct	incorrect	incorrect	correct	correct	correct	incorrect	correct	correct
6046	27	22	less 23	male	malay	malay	islam	muslim	single	Bachelor	DEGREE	sciences	unable to recall	secondaryschool	not going to college	secondaryschool	not going to college	out campus	no	#NULL!	correct	incorrect	correct	incorrect	incorrect	correct	incorrect	incorrect	incorrect	incorrect	correct	correct	correct	correct	correct	correct	correct	correct	correct	correct	correct	correct	correct	correct	correct	correct	incorrect	correct	correct
6047	25	22	less 23	female	malay	malay	islam	muslim	single	Bachelor	DEGREE	sciences	yes	college/university	going to college	college/university	going to college	in campus	no	#NULL!	correct	correct	correct	correct	incorrect	correct	incorrect	incorrect	incorrect	correct	correct	correct	correct	incorrect	incorrect	correct	incorrect	incorrect	correct	correct	correct	correct	incorrect	incorrect	correct	correct	correct	correct	correct
6048	29	22	less 23	female	malay	malay	islam	muslim	single	Bachelor	DEGREE	sciences	yes	secondaryschool	not going to college	primaryschool	not going to college	out campus	no	#NULL!	incorrect	correct	correct	correct	incorrect	correct	incorrect	incorrect	incorrect	correct	correct	correct	correct	correct	incorrect	incorrect	correct	correct	correct	correct	correct	correct	correct	incorrect	correct	correct	correct	correct	correct
6049	31	21	less 23	male	malay	malay	islam	muslim	single	Bachelor	DEGREE	sciences	yes	primaryschool	not going to college	secondaryschool	not going to college	in campus	yes	NOT SCHOOL PROGRAM	incorrect	correct	correct	correct	incorrect	correct	incorrect	incorrect	incorrect	correct	correct	correct	correct	correct	correct	correct	correct	incorrect	correct	correct	correct	correct	correct	correct	correct	correct	correct	correct	correct
6050	37	22	less 23	male	malay	malay	islam	muslim	single	Bachelor	DEGREE	sciences	yes	secondaryschool	not going to college	secondaryschool	not going to college	out campus	yes	SCHOOL PROGRAM	correct	correct	correct	correct	correct	correct	correct	correct	correct	correct	correct	correct	correct	correct	correct	correct	correct	correct	correct	correct	correct	correct	correct	correct	correct	correct	correct	correct	correct
6051	28	22	less 23	female	malay	malay	islam	muslim	single	Bachelor	DEGREE	sciences	yes	primaryschool	not going to college	primaryschool	not going to college	in campus	yes	NOT SCHOOL PROGRAM	correct	correct	correct	correct	incorrect	incorrect	incorrect	incorrect	incorrect	correct	correct	correct	correct	correct	correct	incorrect	correct	correct	correct	correct	correct	correct	incorrect	correct	correct	correct	incorrect	correct	correct
6052	28	22	less 23	female	malay	malay	islam	muslim	single	Bachelor	DEGREE	sciences	unable to recall	secondaryschool	not going to college	secondaryschool	not going to college	out campus	no	#NULL!	incorrect	correct	correct	incorrect	incorrect	incorrect	incorrect	incorrect	incorrect	correct	correct	correct	correct	incorrect	correct	correct	incorrect	correct	correct	correct	correct	correct	correct	correct	correct	correct	correct	correct	correct
6053	28	22	less 23	male	malay	malay	islam	muslim	single	Bachelor	DEGREE	sciences	unable to recall	college/university	going to college	secondaryschool	not going to college	out campus	no	#NULL!	incorrect	correct	correct	correct	incorrect	correct	incorrect	correct	incorrect	correct	correct	correct	incorrect	correct	correct	correct	correct	correct	correct	correct	correct	correct	incorrect	correct	correct	correct	incorrect	correct	correct
6054	26	20	less 23	female	malay	malay	islam	muslim	single	Bachelor	DEGREE	sciences	yes	college/university	going to college	secondaryschool	not going to college	in campus	yes	NOT SCHOOL PROGRAM	incorrect	correct	correct	incorrect	incorrect	incorrect	incorrect	incorrect	incorrect	incorrect	correct	correct	correct	correct	correct	correct	correct	correct	correct	correct	correct	correct	incorrect	correct	correct	correct	correct	correct	correct
6055	23	22	less 23	female	malay	malay	islam	muslim	single	Bachelor	DEGREE	sciences	unable to recall	secondaryschool	not going to college	college/university	going to college	out campus	yes	NOT SCHOOL PROGRAM	incorrect	incorrect	correct	incorrect	incorrect	correct	correct	incorrect	correct	incorrect	correct	incorrect	correct	incorrect	correct	correct	incorrect	correct	correct	correct	correct	correct	incorrect	incorrect	correct	correct	incorrect	correct	correct
6056	25	22	less 23	male	chinese	non malay	buddha	non-muslim	single	Bachelor	DEGREE	sciences	yes	primaryschool	not going to college	secondaryschool	not going to college	in campus	no	#NULL!	incorrect	incorrect	correct	correct	correct	incorrect	incorrect	incorrect	incorrect	incorrect	correct	correct	correct	incorrect	correct	correct	incorrect	correct	correct	correct	correct	correct	incorrect	correct	correct	correct	incorrect	correct	correct
5002	27	20	less 23	female	malay	malay	islam	muslim	single	Diploma	NOT DEGREE	art	yes	college/university	going to college	college/university	going to college	in campus	yes	SCHOOL PROGRAM	incorrect	correct	correct	correct	incorrect	incorrect	incorrect	incorrect	incorrect	correct	correct	incorrect	incorrect	correct	correct	correct	correct	correct	correct	incorrect	correct	correct	incorrect	correct	correct	correct	correct	correct	correct
5003	21	19	less 23	female	malay	malay	islam	muslim	single	Diploma	NOT DEGREE	art	yes	college/university	going to college	college/university	going to college	in campus	no	#NULL!	incorrect	incorrect	correct	incorrect	incorrect	incorrect	incorrect	incorrect	incorrect	incorrect	correct	incorrect	correct	incorrect	incorrect	incorrect	correct	correct	correct	correct	correct	correct	correct	correct	incorrect	incorrect	incorrect	correct	correct
5004	31	20	less 23	female	malay	malay	islam	muslim	single	Diploma	NOT DEGREE	art	yes	college/university	going to college	college/university	going to college	in campus	no	#NULL!	incorrect	correct	correct	correct	incorrect	correct	incorrect	correct	correct	correct	correct	correct	correct	correct	incorrect	correct	correct	correct	correct	correct	correct	correct	incorrect	correct	correct	correct	correct	correct	correct
5005	30	20	less 23	female	malay	malay	islam	muslim	single	Diploma	NOT DEGREE	art	yes	college/university	going to college	college/university	going to college	in campus	yes	SCHOOL PROGRAM	incorrect	correct	correct	correct	incorrect	correct	incorrect	incorrect	correct	correct	correct	correct	correct	correct	correct	correct	correct	correct	correct	correct	correct	correct	incorrect	correct	incorrect	correct	incorrect	correct	correct
5006	27	20	less 23	male	malay	malay	islam	muslim	single	Diploma	NOT DEGREE	art	no	college/university	going to college	college/university	going to college	in campus	no	#NULL!	correct	correct	correct	correct	correct	correct	incorrect	correct	correct	correct	correct	correct	correct	correct	incorrect	incorrect	correct	correct	correct	correct	correct	incorrect	incorrect	correct	incorrect	correct	incorrect	correct	incorrect
5007	33	20	less 23	female	malay	malay	islam	muslim	single	Diploma	NOT DEGREE	art	yes	secondaryschool	not going to college	secondaryschool	not going to college	in campus	yes	NOT SCHOOL PROGRAM	correct	correct	correct	correct	incorrect	correct	correct	correct	correct	correct	correct	correct	correct	correct	incorrect	correct	correct	correct	correct	correct	correct	incorrect	incorrect	correct	correct	correct	correct	correct	correct
5008	25	20	less 23	male	malay	malay	islam	muslim	single	Diploma	NOT DEGREE	art	unable to recall	secondaryschool	not going to college	secondaryschool	not going to college	in campus	no	#NULL!	incorrect	incorrect	correct	incorrect	incorrect	incorrect	incorrect	incorrect	correct	correct	correct	correct	correct	incorrect	correct	correct	correct	correct	correct	correct	correct	correct	incorrect	correct	correct	correct	incorrect	correct	correct
5009	15	20	less 23	female	malay	malay	islam	muslim	single	Diploma	NOT DEGREE	art	yes	secondaryschool	not going to college	secondaryschool	not going to college	in campus	yes	SCHOOL PROGRAM	incorrect	incorrect	correct	incorrect	incorrect	incorrect	incorrect	incorrect	incorrect	incorrect	correct	incorrect	incorrect	correct	incorrect	incorrect	incorrect	correct	correct	correct	correct	correct	incorrect	incorrect	incorrect	incorrect	incorrect	correct	correct
5010	32	20	less 23	male	malay	malay	islam	muslim	single	Diploma	NOT DEGREE	art	no	college/university	going to college	college/university	going to college	out campus	yes	SCHOOL PROGRAM	correct	correct	correct	correct	correct	incorrect	incorrect	incorrect	correct	correct	correct	correct	correct	correct	incorrect	incorrect	correct	correct	correct	correct	correct	correct	correct	correct	correct	correct	correct	correct	correct
5011	30	20	less 23	male	malay	malay	islam	muslim	single	Diploma	NOT DEGREE	art	unable to recall	secondaryschool	not going to college	secondaryschool	not going to college	in campus	yes	SCHOOL PROGRAM	correct	correct	correct	correct	incorrect	correct	incorrect	correct	correct	correct	correct	correct	correct	correct	correct	incorrect	correct	correct	correct	correct	correct	correct	incorrect	correct	correct	correct	incorrect	correct	correct
5012	32	20	less 23	male	malay	malay	islam	muslim	single	Diploma	NOT DEGREE	art	no	college/university	going to college	college/university	going to college	out campus	yes	SCHOOL PROGRAM	correct	correct	correct	correct	correct	incorrect	incorrect	incorrect	correct	correct	correct	correct	correct	correct	incorrect	incorrect	correct	correct	correct	correct	correct	correct	correct	correct	correct	correct	correct	correct	correct
5013	25	20	less 23	male	malay	malay	islam	muslim	single	Diploma	NOT DEGREE	art	yes	college/university	going to college	secondaryschool	not going to college	in campus	yes	SCHOOL PROGRAM	incorrect	correct	correct	incorrect	incorrect	incorrect	incorrect	incorrect	incorrect	correct	correct	correct	correct	correct	correct	incorrect	correct	correct	correct	correct	correct	incorrect	incorrect	correct	correct	correct	incorrect	correct	correct
5014	12	20	less 23	female	malay	malay	islam	muslim	single	Diploma	NOT DEGREE	art	unable to recall	secondaryschool	not going to college	secondaryschool	not going to college	in campus	no	#NULL!	incorrect	incorrect	correct	incorrect	incorrect	incorrect	correct	incorrect	incorrect	incorrect	correct	correct	incorrect	incorrect	incorrect	incorrect	incorrect	correct	correct	correct	correct	incorrect	incorrect	incorrect	incorrect	incorrect	incorrect	incorrect	incorrect
5015	28	20	less 23	female	malay	malay	islam	muslim	single	Diploma	NOT DEGREE	art	yes	college/university	going to college	secondaryschool	not going to college	in campus	yes	NOT SCHOOL PROGRAM	incorrect	incorrect	correct	incorrect	correct	correct	correct	incorrect	incorrect	correct	correct	correct	correct	incorrect	incorrect	incorrect	correct	correct	correct	correct	correct	correct	incorrect	correct	correct	correct	correct	correct	correct
5016	17	20	less 23	female	malay	malay	islam	muslim	single	Diploma	NOT DEGREE	art	unable to recall	college/university	going to college	secondaryschool	not going to college	in campus	yes	NOT SCHOOL PROGRAM	incorrect	incorrect	correct	incorrect	incorrect	incorrect	incorrect	incorrect	incorrect	incorrect	correct	correct	incorrect	correct	incorrect	incorrect	correct	incorrect	correct	correct	correct	correct	incorrect	incorrect	correct	correct	correct	incorrect	incorrect
5017	21	20	less 23	male	malay	malay	islam	muslim	single	Diploma	NOT DEGREE	art	unable to recall	secondaryschool	not going to college	secondaryschool	not going to college	in campus	no	#NULL!	incorrect	correct	correct	correct	incorrect	incorrect	incorrect	incorrect	incorrect	incorrect	correct	correct	incorrect	correct	incorrect	correct	correct	incorrect	correct	correct	correct	correct	incorrect	correct	incorrect	correct	incorrect	correct	incorrect
5018	28	20	less 23	female	malay	malay	islam	muslim	single	Diploma	NOT DEGREE	art	yes	secondaryschool	not going to college	secondaryschool	not going to college	in campus	no	#NULL!	incorrect	incorrect	correct	incorrect	incorrect	correct	correct	incorrect	correct	incorrect	correct	correct	correct	correct	incorrect	incorrect	correct	correct	correct	correct	correct	correct	incorrect	correct	correct	correct	correct	correct	correct
5019	30	21	less 23	male	others	non malay	islam	muslim	single	Diploma	NOT DEGREE	art	yes	college/university	going to college	college/university	going to college	in campus	yes	SCHOOL PROGRAM	correct	correct	correct	correct	incorrect	correct	incorrect	incorrect	incorrect	correct	correct	correct	correct	correct	incorrect	incorrect	correct	correct	correct	correct	correct	correct	correct	correct	correct	correct	incorrect	correct	correct
5020	25	20	less 23	male	malay	malay	islam	muslim	single	Diploma	NOT DEGREE	art	yes	college/university	going to college	college/university	going to college	out campus	yes	SCHOOL PROGRAM	correct	correct	correct	correct	incorrect	correct	incorrect	incorrect	incorrect	incorrect	correct	correct	correct	correct	incorrect	incorrect	correct	correct	correct	correct	correct	correct	incorrect	correct	incorrect	correct	incorrect	correct	correct
5021	16	20	less 23	female	malay	malay	islam	muslim	single	Diploma	NOT DEGREE	art	yes	college/university	going to college	college/university	going to college	in campus	yes	SCHOOL PROGRAM	incorrect	correct	correct	correct	incorrect	incorrect	incorrect	incorrect	incorrect	incorrect	correct	incorrect	incorrect	correct	correct	correct	incorrect	correct	correct	incorrect	correct	incorrect	incorrect	correct	correct	incorrect	incorrect	incorrect	incorrect
5022	31	20	less 23	female	malay	malay	islam	muslim	single	Diploma	NOT DEGREE	art	no	college/university	going to college	college/university	going to college	in campus	yes	SCHOOL PROGRAM	incorrect	correct	correct	correct	incorrect	correct	correct	incorrect	incorrect	correct	correct	correct	incorrect	correct	correct	correct	correct	correct	correct	incorrect	correct	correct	incorrect	correct	correct	correct	correct	correct	correct
5023	16	20	less 23	female	malay	malay	islam	muslim	single	Diploma	NOT DEGREE	art	no	college/university	going to college	college/university	going to college	in campus	yes	SCHOOL PROGRAM	incorrect	incorrect	correct	incorrect	correct	incorrect	incorrect	correct	incorrect	correct	correct	correct	incorrect	correct	correct	incorrect	incorrect	incorrect	incorrect	incorrect	correct	correct	incorrect	incorrect	incorrect	incorrect	incorrect	incorrect	incorrect
5024	29	19	less 23	female	malay	malay	islam	muslim	single	Diploma	NOT DEGREE	art	yes	primaryschool	not going to college	secondaryschool	not going to college	in campus	yes	SCHOOL PROGRAM	correct	correct	correct	correct	incorrect	incorrect	incorrect	correct	incorrect	correct	correct	correct	correct	correct	correct	correct	correct	correct	correct	correct	correct	correct	incorrect	correct	correct	correct	correct	correct	incorrect
5025	26	20	less 23	female	malay	malay	islam	muslim	single	Diploma	NOT DEGREE	art	yes	secondaryschool	not going to college	secondaryschool	not going to college	in campus	yes	SCHOOL PROGRAM	correct	incorrect	correct	correct	incorrect	incorrect	incorrect	incorrect	incorrect	correct	correct	correct	correct	correct	incorrect	incorrect	correct	correct	correct	correct	correct	correct	incorrect	correct	correct	correct	correct	correct	correct
5026	26	19	less 23	female	malay	malay	islam	muslim	single	Diploma	NOT DEGREE	art	unable to recall	college/university	going to college	secondaryschool	not going to college	in campus	no	#NULL!	correct	correct	correct	correct	incorrect	incorrect	incorrect	correct	incorrect	correct	correct	incorrect	correct	correct	incorrect	incorrect	incorrect	correct	correct	correct	correct	correct	incorrect	correct	correct	correct	correct	correct	incorrect
5027	29	19	less 23	male	malay	malay	islam	muslim	single	Diploma	NOT DEGREE	art	yes	secondaryschool	not going to college	secondaryschool	not going to college	in campus	yes	SCHOOL PROGRAM	correct	correct	correct	correct	incorrect	incorrect	incorrect	incorrect	incorrect	correct	correct	correct	correct	correct	correct	incorrect	correct	correct	correct	correct	correct	correct	incorrect	correct	incorrect	correct	correct	correct	correct
5028	32	19	less 23	male	malay	malay	islam	muslim	single	Diploma	NOT DEGREE	art	yes	secondaryschool	not going to college	secondaryschool	not going to college	in campus	yes	SCHOOL PROGRAM	correct	correct	correct	correct	correct	incorrect	correct	correct	incorrect	correct	correct	correct	correct	correct	correct	correct	correct	incorrect	correct	correct	correct	correct	correct	correct	correct	correct	correct	correct	correct
5029	26	19	less 23	male	malay	malay	islam	muslim	single	Diploma	NOT DEGREE	art	yes	no formal education	not going to college	no formal education	not going to college	in campus	yes	SCHOOL PROGRAM	correct	correct	correct	correct	incorrect	incorrect	correct	correct	incorrect	correct	correct	correct	correct	correct	correct	correct	correct	incorrect	correct	correct	correct	incorrect	incorrect	correct	incorrect	incorrect	correct	correct	correct
5030	27	20	less 23	male	malay	malay	islam	muslim	single	Diploma	NOT DEGREE	art	yes	college/university	going to college	college/university	going to college	in campus	no	#NULL!	correct	correct	correct	correct	incorrect	incorrect	correct	incorrect	incorrect	incorrect	correct	correct	correct	correct	incorrect	correct	correct	correct	correct	correct	correct	correct	incorrect	correct	correct	correct	incorrect	correct	correct
5031	19	19	less 23	male	malay	malay	islam	muslim	single	Diploma	NOT DEGREE	art	yes	secondaryschool	not going to college	secondaryschool	not going to college	in campus	yes	SCHOOL PROGRAM	incorrect	correct	correct	correct	incorrect	incorrect	incorrect	correct	correct	correct	correct	correct	incorrect	correct	incorrect	incorrect	incorrect	correct	correct	incorrect	incorrect	incorrect	incorrect	incorrect	incorrect	incorrect	correct	incorrect	incorrect
5032	30	19	less 23	male	malay	malay	islam	muslim	single	Diploma	NOT DEGREE	art	yes	secondaryschool	not going to college	secondaryschool	not going to college	in campus	yes	NOT SCHOOL PROGRAM	correct	correct	correct	correct	incorrect	incorrect	incorrect	incorrect	incorrect	correct	correct	correct	correct	correct	incorrect	correct	correct	correct	correct	correct	correct	correct	correct	correct	correct	correct	incorrect	correct	correct
5033	27	19	less 23	female	malay	malay	islam	muslim	single	Diploma	NOT DEGREE	art	yes	college/university	going to college	college/university	going to college	in campus	yes	SCHOOL PROGRAM	correct	correct	correct	correct	correct	correct	correct	correct	correct	incorrect	correct	correct	incorrect	correct	correct	correct	correct	correct	correct	correct	correct	correct	incorrect	incorrect	incorrect	correct	incorrect	incorrect	correct
5034	28	19	less 23	female	malay	malay	islam	muslim	single	Diploma	NOT DEGREE	art	no	secondaryschool	not going to college	secondaryschool	not going to college	in campus	yes	SCHOOL PROGRAM	correct	incorrect	correct	correct	incorrect	correct	correct	correct	correct	correct	correct	incorrect	correct	correct	correct	correct	correct	incorrect	correct	correct	correct	correct	incorrect	correct	incorrect	incorrect	correct	correct	correct
5035	30	19	less 23	male	malay	malay	islam	muslim	single	Diploma	NOT DEGREE	art	yes	secondaryschool	not going to college	secondaryschool	not going to college	in campus	yes	SCHOOL PROGRAM	correct	correct	correct	correct	incorrect	incorrect	correct	incorrect	incorrect	correct	correct	correct	correct	correct	correct	correct	correct	correct	correct	correct	correct	correct	incorrect	correct	incorrect	correct	correct	correct	correct
5036	20	19	less 23	female	malay	malay	islam	muslim	single	Diploma	NOT DEGREE	art	unable to recall	secondaryschool	not going to college	secondaryschool	not going to college	in campus	yes	SCHOOL PROGRAM	correct	correct	correct	correct	incorrect	incorrect	incorrect	incorrect	incorrect	correct	correct	incorrect	correct	correct	incorrect	incorrect	correct	incorrect	incorrect	incorrect	correct	correct	incorrect	correct	incorrect	correct	correct	correct	incorrect
5037	31	19	less 23	male	malay	malay	islam	muslim	single	Diploma	NOT DEGREE	art	yes	college/university	going to college	college/university	going to college	in campus	yes	NOT SCHOOL PROGRAM	correct	correct	correct	correct	correct	correct	correct	correct	incorrect	correct	correct	correct	correct	correct	correct	correct	correct	correct	correct	correct	correct	correct	correct	incorrect	correct	correct	correct	correct	correct
5038	18	20	less 23	male	malay	malay	islam	muslim	single	Diploma	NOT DEGREE	art	yes	secondaryschool	not going to college	primaryschool	not going to college	in campus	no	#NULL!	incorrect	correct	correct	incorrect	incorrect	incorrect	incorrect	incorrect	incorrect	correct	correct	correct	correct	correct	incorrect	incorrect	correct	correct	correct	incorrect	correct	incorrect	incorrect	correct	incorrect	incorrect	incorrect	incorrect	incorrect
5039	21	20	less 23	female	malay	malay	islam	muslim	single	Diploma	NOT DEGREE	art	yes	college/university	going to college	secondaryschool	not going to college	in campus	yes	NOT SCHOOL PROGRAM	incorrect	correct	correct	correct	incorrect	incorrect	incorrect	incorrect	incorrect	correct	correct	incorrect	correct	correct	incorrect	correct	correct	correct	correct	correct	correct	correct	incorrect	incorrect	incorrect	incorrect	correct	correct	correct
5040	21	22	less 23	female	malay	malay	islam	muslim	single	Diploma	NOT DEGREE	art	yes	secondaryschool	not going to college	secondaryschool	not going to college	in campus	yes	NOT SCHOOL PROGRAM	incorrect	correct	correct	incorrect	incorrect	incorrect	incorrect	incorrect	incorrect	incorrect	correct	incorrect	correct	incorrect	correct	correct	incorrect	correct	correct	correct	correct	correct	incorrect	correct	correct	correct	incorrect	correct	incorrect
5041	30	21	less 23	female	malay	malay	islam	muslim	single	Diploma	NOT DEGREE	art	yes	secondaryschool	not going to college	primaryschool	not going to college	in campus	yes	SCHOOL PROGRAM	correct	correct	correct	correct	incorrect	correct	incorrect	incorrect	incorrect	correct	correct	correct	correct	correct	correct	correct	correct	correct	correct	correct	correct	correct	incorrect	correct	correct	correct	incorrect	correct	incorrect
5042	21	20	less 23	male	malay	malay	islam	muslim	single	Diploma	NOT DEGREE	art	unable to recall	college/university	going to college	secondaryschool	not going to college	in campus	no	#NULL!	correct	correct	correct	correct	correct	correct	incorrect	incorrect	incorrect	incorrect	correct	correct	correct	incorrect	incorrect	incorrect	incorrect	correct	correct	incorrect	correct	correct	incorrect	incorrect	correct	correct	incorrect	correct	correct
5043	20	20	less 23	male	malay	malay	islam	muslim	single	Diploma	NOT DEGREE	art	no	secondaryschool	not going to college	secondaryschool	not going to college	in campus	no	#NULL!	incorrect	correct	correct	correct	incorrect	incorrect	incorrect	incorrect	incorrect	correct	incorrect	incorrect	incorrect	correct	correct	correct	correct	correct	correct	correct	incorrect	incorrect	incorrect	correct	incorrect	correct	incorrect	incorrect	incorrect
5044	15	20	less 23	female	malay	malay	islam	muslim	single	Diploma	NOT DEGREE	art	yes	college/university	going to college	secondaryschool	not going to college	in campus	no	#NULL!	incorrect	incorrect	correct	correct	incorrect	incorrect	incorrect	incorrect	incorrect	correct	correct	incorrect	incorrect	correct	incorrect	incorrect	correct	correct	correct	incorrect	incorrect	incorrect	incorrect	correct	incorrect	incorrect	incorrect	incorrect	incorrect
5045	20	20	less 23	male	malay	malay	islam	muslim	single	Diploma	NOT DEGREE	art	yes	college/university	going to college	college/university	going to college	in campus	no	#NULL!	incorrect	correct	incorrect	incorrect	incorrect	correct	incorrect	correct	correct	incorrect	correct	correct	correct	correct	correct	correct	correct	incorrect	correct	incorrect	incorrect	incorrect	correct	incorrect	correct	correct	correct	incorrect	incorrect
5046	23	20	less 23	male	malay	malay	islam	muslim	single	Diploma	NOT DEGREE	art	no	college/university	going to college	college/university	going to college	in campus	no	#NULL!	correct	incorrect	correct	incorrect	incorrect	incorrect	incorrect	correct	incorrect	incorrect	correct	correct	correct	correct	incorrect	incorrect	correct	correct	correct	correct	correct	correct	incorrect	incorrect	correct	correct	correct	correct	correct
5047	35	20	less 23	male	malay	malay	islam	muslim	single	Diploma	NOT DEGREE	art	unable to recall	secondaryschool	not going to college	college/university	going to college	in campus	yes	NOT SCHOOL PROGRAM	correct	correct	correct	correct	correct	correct	correct	correct	correct	correct	correct	correct	correct	correct	correct	correct	correct	correct	correct	correct	correct	correct	incorrect	correct	correct	correct	correct	correct	correct
5048	21	20	less 23	female	malay	malay	islam	muslim	single	Diploma	NOT DEGREE	art	unable to recall	secondaryschool	not going to college	secondaryschool	not going to college	in campus	no	#NULL!	correct	correct	correct	correct	incorrect	correct	incorrect	incorrect	incorrect	correct	correct	incorrect	incorrect	incorrect	correct	correct	correct	incorrect	correct	incorrect	correct	correct	incorrect	correct	incorrect	incorrect	correct	incorrect	incorrect
5049	22	20	less 23	male	malay	malay	islam	muslim	single	Diploma	NOT DEGREE	art	no	secondaryschool	not going to college	secondaryschool	not going to college	out campus	yes	SCHOOL PROGRAM	correct	correct	correct	correct	incorrect	incorrect	incorrect	incorrect	incorrect	correct	incorrect	correct	incorrect	incorrect	incorrect	incorrect	correct	incorrect	correct	correct	correct	incorrect	incorrect	correct	incorrect	correct	correct	correct	correct
5050	23	20	less 23	female	malay	malay	islam	muslim	single	Diploma	NOT DEGREE	art	no	college/university	going to college	college/university	going to college	in campus	no	#NULL!	correct	correct	correct	correct	incorrect	correct	incorrect	incorrect	incorrect	correct	correct	incorrect	incorrect	incorrect	correct	correct	correct	correct	correct	incorrect	correct	incorrect	incorrect	correct	incorrect	correct	correct	correct	incorrect
5051	24	20	less 23	female	malay	malay	islam	muslim	single	Diploma	NOT DEGREE	art	unable to recall	secondaryschool	not going to college	college/university	going to college	in campus	no	#NULL!	correct	correct	correct	correct	incorrect	correct	incorrect	incorrect	incorrect	correct	correct	incorrect	incorrect	incorrect	correct	correct	correct	correct	correct	incorrect	correct	incorrect	incorrect	correct	incorrect	correct	correct	correct	incorrect
5052	27	19	less 23	female	malay	malay	islam	muslim	single	Diploma	NOT DEGREE	art	yes	secondaryschool	not going to college	secondaryschool	not going to college	in campus	yes	SCHOOL PROGRAM	correct	correct	correct	incorrect	incorrect	incorrect	correct	incorrect	incorrect	correct	correct	correct	incorrect	correct	correct	correct	incorrect	correct	correct	incorrect	correct	correct	incorrect	correct	correct	correct	incorrect	correct	correct
5053	30	20	less 23	female	malay	malay	islam	muslim	single	Diploma	NOT DEGREE	art	no	secondaryschool	not going to college	secondaryschool	not going to college	in campus	yes	SCHOOL PROGRAM	incorrect	correct	correct	correct	correct	correct	correct	correct	correct	correct	correct	correct	correct	incorrect	incorrect	correct	correct	correct	correct	incorrect	correct	incorrect	incorrect	correct	correct	correct	correct	correct	correct
5054	33	20	less 23	female	malay	malay	islam	muslim	single	Diploma	NOT DEGREE	art	unable to recall	college/university	going to college	secondaryschool	not going to college	in campus	yes	NOT SCHOOL PROGRAM	incorrect	correct	correct	correct	correct	correct	incorrect	correct	correct	correct	correct	correct	correct	correct	incorrect	correct	correct	correct	correct	correct	correct	correct	correct	incorrect	correct	correct	incorrect	correct	correct
5055	19	20	less 23	female	malay	malay	islam	muslim	single	Diploma	NOT DEGREE	art	unable to recall	secondaryschool	not going to college	primaryschool	not going to college	in campus	no	#NULL!	correct	incorrect	correct	incorrect	incorrect	correct	incorrect	correct	incorrect	incorrect	correct	correct	correct	incorrect	incorrect	incorrect	incorrect	correct	correct	correct	correct	correct	incorrect	incorrect	incorrect	correct	incorrect	correct	correct
5056	14	20	less 23	female	malay	malay	islam	muslim	single	Diploma	NOT DEGREE	art	unable to recall	college/university	going to college	college/university	going to college	in campus	no	#NULL!	incorrect	incorrect	correct	incorrect	incorrect	incorrect	incorrect	incorrect	incorrect	incorrect	correct	correct	correct	incorrect	incorrect	incorrect	incorrect	correct	correct	correct	correct	incorrect	incorrect	incorrect	correct	correct	incorrect	correct	correct
5057	18	20	less 23	female	malay	malay	islam	muslim	single	Diploma	NOT DEGREE	art	yes	college/university	going to college	secondaryschool	not going to college	in campus	no	#NULL!	incorrect	incorrect	correct	incorrect	incorrect	incorrect	correct	incorrect	incorrect	incorrect	correct	correct	correct	incorrect	correct	correct	incorrect	correct	correct	incorrect	correct	correct	incorrect	incorrect	correct	incorrect	incorrect	incorrect	incorrect
5058	19	20	less 23	female	malay	malay	islam	muslim	single	Diploma	NOT DEGREE	art	yes	college/university	going to college	college/university	going to college	in campus	no	#NULL!	incorrect	incorrect	correct	incorrect	incorrect	incorrect	incorrect	incorrect	incorrect	incorrect	correct	correct	correct	incorrect	correct	correct	correct	correct	correct	correct	correct	correct	correct	incorrect	incorrect	incorrect	incorrect	incorrect	incorrect
5059	18	20	less 23	female	malay	malay	islam	muslim	single	Diploma	NOT DEGREE	art	unable to recall	secondaryschool	not going to college	secondaryschool	not going to college	in campus	no	#NULL!	correct	incorrect	correct	incorrect	incorrect	incorrect	incorrect	correct	incorrect	correct	correct	correct	incorrect	incorrect	correct	correct	incorrect	correct	incorrect	incorrect	incorrect	incorrect	incorrect	correct	correct	correct	incorrect	incorrect	incorrect
5060	17	20	less 23	female	malay	malay	islam	muslim	single	Diploma	NOT DEGREE	art	yes	college/university	going to college	college/university	going to college	in campus	no	#NULL!	incorrect	incorrect	correct	incorrect	incorrect	incorrect	incorrect	incorrect	incorrect	incorrect	correct	correct	correct	incorrect	correct	correct	incorrect	correct	correct	correct	correct	correct	incorrect	incorrect	incorrect	incorrect	incorrect	incorrect	incorrect
5061	27	22	less 23	male	malay	malay	islam	muslim	single	Diploma	NOT DEGREE	art	yes	college/university	going to college	college/university	going to college	in campus	no	#NULL!	incorrect	incorrect	correct	correct	correct	incorrect	incorrect	incorrect	correct	correct	correct	correct	correct	correct	correct	incorrect	correct	correct	correct	correct	correct	incorrect	incorrect	correct	correct	correct	correct	correct	incorrect
5062	24	20	less 23	male	malay	malay	islam	muslim	single	Diploma	NOT DEGREE	art	unable to recall	secondaryschool	not going to college	college/university	going to college	in campus	no	#NULL!	incorrect	incorrect	correct	incorrect	incorrect	incorrect	correct	incorrect	incorrect	incorrect	correct	correct	correct	correct	correct	correct	correct	correct	correct	correct	correct	correct	incorrect	correct	correct	incorrect	incorrect	correct	correct
5063	19	20	less 23	female	malay	malay	islam	muslim	single	Diploma	NOT DEGREE	art	yes	college/university	going to college	college/university	going to college	in campus	no	#NULL!	incorrect	incorrect	correct	incorrect	incorrect	incorrect	incorrect	incorrect	incorrect	incorrect	incorrect	correct	incorrect	correct	correct	incorrect	incorrect	correct	correct	correct	correct	correct	incorrect	correct	correct	incorrect	incorrect	correct	correct
5064	20	20	less 23	female	malay	malay	buddha	non-muslim	single	Diploma	NOT DEGREE	art	yes	college/university	going to college	secondaryschool	not going to college	in campus	no	#NULL!	correct	correct	correct	correct	incorrect	incorrect	incorrect	incorrect	incorrect	correct	correct	incorrect	incorrect	correct	incorrect	incorrect	correct	incorrect	correct	correct	correct	correct	incorrect	incorrect	incorrect	incorrect	correct	incorrect	incorrect
5065	34	21	less 23	female	malay	malay	islam	muslim	single	Diploma	NOT DEGREE	art	yes	college/university	going to college	college/university	going to college	out campus	yes	SCHOOL PROGRAM	correct	correct	correct	correct	correct	correct	correct	correct	correct	incorrect	correct	correct	correct	correct	correct	correct	correct	correct	correct	correct	correct	correct	incorrect	correct	correct	correct	incorrect	correct	correct
5066	26	19	less 23	female	malay	malay	islam	muslim	single	Diploma	NOT DEGREE	art	no	secondaryschool	not going to college	secondaryschool	not going to college	in campus	no	#NULL!	correct	correct	correct	correct	incorrect	incorrect	incorrect	incorrect	incorrect	correct	correct	correct	correct	correct	correct	incorrect	correct	correct	correct	incorrect	correct	incorrect	incorrect	correct	correct	incorrect	correct	correct	correct
5067	29	20	less 23	female	malay	malay	islam	muslim	single	Diploma	NOT DEGREE	art	yes	secondaryschool	not going to college	secondaryschool	not going to college	in campus	yes	NOT SCHOOL PROGRAM	correct	correct	correct	correct	incorrect	incorrect	correct	correct	correct	correct	correct	correct	correct	correct	incorrect	incorrect	incorrect	correct	correct	correct	incorrect	correct	incorrect	correct	correct	correct	incorrect	correct	correct
5068	19	20	less 23	female	malay	malay	islam	muslim	single	Diploma	NOT DEGREE	art	yes	secondaryschool	not going to college	college/university	going to college	in campus	no	#NULL!	correct	incorrect	correct	incorrect	incorrect	incorrect	correct	correct	incorrect	incorrect	correct	correct	correct	incorrect	incorrect	incorrect	incorrect	correct	correct	correct	correct	correct	incorrect	incorrect	incorrect	correct	incorrect	correct	correct
5069	19	20	less 23	female	malay	malay	islam	muslim	single	Diploma	NOT DEGREE	art	unable to recall	secondaryschool	not going to college	secondaryschool	not going to college	in campus	no	#NULL!	incorrect	correct	correct	incorrect	incorrect	incorrect	correct	incorrect	incorrect	correct	correct	correct	correct	correct	correct	incorrect	incorrect	incorrect	correct	correct	incorrect	correct	incorrect	correct	incorrect	incorrect	incorrect	correct	incorrect
5070	29	20	less 23	male	malay	malay	islam	muslim	single	Diploma	NOT DEGREE	art	no	secondaryschool	not going to college	secondaryschool	not going to college	in campus	no	SCHOOL PROGRAM	correct	correct	correct	correct	incorrect	correct	incorrect	incorrect	correct	correct	correct	incorrect	incorrect	correct	correct	correct	correct	correct	correct	correct	correct	correct	incorrect	correct	correct	correct	incorrect	correct	correct
5071	32	23	23 and more	female	malay	malay	islam	muslim	single	Bachelor	DEGREE	art	yes	secondaryschool	not going to college	secondaryschool	not going to college	out campus	no	#NULL!	correct	correct	correct	correct	incorrect	correct	incorrect	incorrect	incorrect	correct	correct	correct	correct	correct	correct	correct	correct	correct	correct	correct	correct	correct	incorrect	incorrect	correct	correct	correct	correct	correct
5072	25	25	23 and more	female	malay	malay	islam	muslim	single	Bachelor	DEGREE	art	yes	college/university	going to college	college/university	going to college	in campus	yes	SCHOOL PROGRAM	incorrect	incorrect	correct	incorrect	incorrect	incorrect	correct	incorrect	incorrect	correct	correct	correct	correct	correct	correct	correct	correct	correct	correct	correct	correct	incorrect	incorrect	correct	correct	correct	correct	correct	correct
5073	29	24	23 and more	female	malay	malay	islam	muslim	single	Bachelor	DEGREE	art	yes	college/university	going to college	college/university	going to college	out campus	yes	NOT SCHOOL PROGRAM	correct	correct	correct	correct	incorrect	correct	incorrect	correct	incorrect	correct	correct	correct	incorrect	correct	correct	correct	correct	correct	correct	correct	correct	correct	incorrect	incorrect	correct	correct	incorrect	correct	correct
5074	23	23	23 and more	female	malay	malay	islam	muslim	single	Bachelor	DEGREE	art	no	college/university	going to college	college/university	going to college	out campus	no	#NULL!	correct	correct	correct	correct	incorrect	correct	correct	correct	correct	correct	correct	incorrect	correct	correct	incorrect	incorrect	correct	correct	correct	correct	incorrect	incorrect	incorrect	correct	incorrect	incorrect	incorrect	incorrect	incorrect
5075	22	23	23 and more	female	malay	malay	islam	muslim	single	Bachelor	DEGREE	art	unable to recall	primaryschool	not going to college	secondaryschool	not going to college	out campus	no	#NULL!	correct	correct	correct	correct	incorrect	incorrect	incorrect	incorrect	incorrect	correct	correct	incorrect	incorrect	correct	incorrect	incorrect	correct	correct	correct	correct	incorrect	incorrect	incorrect	correct	incorrect	incorrect	correct	incorrect	correct
5076	31	23	23 and more	female	malay	malay	islam	muslim	single	Bachelor	DEGREE	art	unable to recall	secondaryschool	not going to college	secondaryschool	not going to college	in campus	no	#NULL!	correct	correct	correct	correct	correct	correct	incorrect	correct	correct	correct	correct	correct	correct	incorrect	correct	correct	correct	correct	correct	correct	correct	correct	correct	incorrect	correct	correct	incorrect	correct	correct
5077	19	24	23 and more	female	malay	malay	islam	muslim	single	Bachelor	DEGREE	art	yes	primaryschool	not going to college	secondaryschool	not going to college	in campus	yes	NOT SCHOOL PROGRAM	correct	incorrect	correct	correct	incorrect	incorrect	incorrect	incorrect	incorrect	incorrect	correct	correct	incorrect	incorrect	correct	correct	correct	incorrect	correct	correct	correct	correct	incorrect	incorrect	incorrect	incorrect	incorrect	incorrect	incorrect
5078	19	23	23 and more	female	malay	malay	islam	muslim	single	Bachelor	DEGREE	art	no	college/university	going to college	secondaryschool	not going to college	out campus	yes	SCHOOL PROGRAM	correct	correct	correct	correct	incorrect	incorrect	incorrect	incorrect	incorrect	incorrect	correct	correct	correct	incorrect	correct	incorrect	correct	correct	correct	correct	correct	correct	incorrect	correct	incorrect	incorrect	incorrect	incorrect	incorrect
5079	20	24	23 and more	female	malay	malay	islam	muslim	single	Bachelor	DEGREE	art	unable to recall	secondaryschool	not going to college	secondaryschool	not going to college	in campus	yes	SCHOOL PROGRAM	incorrect	incorrect	correct	incorrect	incorrect	incorrect	incorrect	incorrect	incorrect	correct	correct	correct	correct	incorrect	correct	correct	incorrect	incorrect	correct	correct	correct	correct	incorrect	incorrect	correct	correct	correct	correct	incorrect
5080	25	24	23 and more	female	malay	malay	islam	muslim	single	Bachelor	DEGREE	art	yes	secondaryschool	not going to college	secondaryschool	not going to college	out campus	no	#NULL!	incorrect	correct	correct	correct	incorrect	correct	incorrect	incorrect	correct	incorrect	correct	correct	incorrect	incorrect	correct	incorrect	correct	correct	correct	correct	correct	correct	incorrect	correct	incorrect	incorrect	correct	correct	correct
5081	15	21	less 23	male	malay	malay	islam	muslim	single	Diploma	NOT DEGREE	art	no	secondaryschool	not going to college	secondaryschool	not going to college	out campus	yes	NOT SCHOOL PROGRAM	incorrect	correct	incorrect	correct	incorrect	correct	incorrect	incorrect	correct	incorrect	correct	correct	correct	incorrect	incorrect	incorrect	incorrect	correct	correct	correct	correct	correct	incorrect	incorrect	correct	correct	incorrect	correct	incorrect
5082	25	22	less 23	female	malay	malay	islam	muslim	single	Bachelor	DEGREE	art	unable to recall	secondaryschool	not going to college	secondaryschool	not going to college	out campus	no	#NULL!	correct	correct	correct	correct	incorrect	correct	incorrect	incorrect	incorrect	correct	correct	correct	incorrect	correct	incorrect	correct	correct	correct	correct	correct	correct	incorrect	correct	correct	incorrect	incorrect	correct	incorrect	incorrect
5083	17	21	less 23	male	malay	malay	islam	muslim	single	Bachelor	DEGREE	art	yes	secondaryschool	not going to college	secondaryschool	not going to college	out campus	no	#NULL!	incorrect	correct	correct	correct	incorrect	correct	correct	incorrect	incorrect	incorrect	correct	correct	incorrect	incorrect	incorrect	incorrect	incorrect	correct	correct	correct	correct	correct	correct	incorrect	incorrect	incorrect	incorrect	incorrect	incorrect
5084	28	21	less 23	male	malay	malay	islam	muslim	single	Bachelor	DEGREE	art	no	secondaryschool	not going to college	college/university	going to college	out campus	yes	NOT SCHOOL PROGRAM	correct	correct	correct	correct	correct	incorrect	incorrect	incorrect	incorrect	incorrect	correct	correct	correct	correct	correct	correct	correct	correct	correct	correct	correct	correct	incorrect	incorrect	correct	correct	correct	correct	incorrect
5085	26	22	less 23	male	malay	malay	islam	muslim	single	Bachelor	DEGREE	art	no	secondaryschool	not going to college	primaryschool	not going to college	out campus	no	#NULL!	correct	correct	correct	correct	correct	correct	incorrect	incorrect	incorrect	correct	correct	correct	correct	correct	correct	incorrect	incorrect	correct	correct	incorrect	correct	incorrect	incorrect	correct	correct	correct	correct	incorrect	incorrect
5086	21	22	less 23	female	malay	malay	islam	muslim	single	Bachelor	DEGREE	art	unable to recall	secondaryschool	not going to college	college/university	going to college	out campus	yes	SCHOOL PROGRAM	correct	incorrect	correct	incorrect	incorrect	incorrect	incorrect	correct	incorrect	correct	correct	correct	correct	correct	correct	incorrect	correct	correct	correct	incorrect	correct	incorrect	incorrect	incorrect	correct	correct	correct	correct	correct
5087	26	23	23 and more	male	malay	malay	islam	muslim	single	Bachelor	DEGREE	art	no	secondaryschool	not going to college	secondaryschool	not going to college	out campus	no	#NULL!	correct	correct	correct	correct	incorrect	incorrect	correct	incorrect	incorrect	correct	correct	correct	incorrect	incorrect	incorrect	incorrect	correct	correct	correct	correct	correct	incorrect	correct	correct	correct	correct	correct	incorrect	incorrect
5088	22	24	23 and more	female	malay	malay	islam	muslim	single	Bachelor	DEGREE	art	no	college/university	going to college	college/university	going to college	in campus	no	#NULL!	correct	correct	correct	correct	incorrect	correct	incorrect	incorrect	correct	correct	incorrect	incorrect	incorrect	correct	correct	correct	correct	correct	correct	correct	correct	incorrect	incorrect	correct	incorrect	incorrect	correct	incorrect	incorrect
5090	29	24	23 and more	female	malay	malay	islam	muslim	single	Bachelor	DEGREE	art	yes	college/university	going to college	college/university	going to college	out campus	yes	NOT SCHOOL PROGRAM	correct	correct	correct	correct	incorrect	correct	incorrect	incorrect	incorrect	correct	correct	correct	incorrect	correct	incorrect	correct	correct	correct	correct	correct	correct	correct	incorrect	correct	correct	correct	incorrect	correct	correct
5091	25	22	less 23	female	malay	malay	islam	muslim	single	Bachelor	DEGREE	art	yes	secondaryschool	not going to college	secondaryschool	not going to college	in campus	yes	SCHOOL PROGRAM	incorrect	correct	correct	correct	incorrect	incorrect	incorrect	incorrect	incorrect	correct	correct	correct	correct	correct	correct	incorrect	correct	correct	correct	correct	correct	correct	incorrect	incorrect	correct	correct	incorrect	correct	incorrect
5092	24	23	23 and more	female	malay	malay	islam	muslim	single	Bachelor	DEGREE	art	yes	secondaryschool	not going to college	secondaryschool	not going to college	in campus	yes	NOT SCHOOL PROGRAM	correct	correct	correct	correct	incorrect	incorrect	correct	incorrect	incorrect	incorrect	correct	correct	correct	correct	correct	correct	correct	incorrect	correct	correct	correct	correct	incorrect	correct	incorrect	correct	incorrect	incorrect	incorrect
5093	26	23	23 and more	female	others	non malay	christian	muslim	single	Bachelor	DEGREE	art	yes	secondaryschool	not going to college	secondaryschool	not going to college	in campus	yes	NOT SCHOOL PROGRAM	correct	correct	correct	correct	incorrect	correct	incorrect	correct	incorrect	correct	correct	correct	correct	correct	correct	correct	correct	correct	correct	correct	correct	correct	incorrect	correct	incorrect	incorrect	incorrect	incorrect	incorrect
5094	24	23	23 and more	female	malay	malay	islam	muslim	single	Bachelor	DEGREE	art	yes	secondaryschool	not going to college	secondaryschool	not going to college	out campus	no	#NULL!	correct	correct	correct	correct	incorrect	correct	incorrect	incorrect	incorrect	correct	correct	correct	correct	incorrect	correct	incorrect	correct	correct	correct	correct	correct	correct	incorrect	correct	incorrect	incorrect	incorrect	incorrect	incorrect
5095	17	23	23 and more	female	malay	malay	islam	muslim	single	Bachelor	DEGREE	art	yes	secondaryschool	not going to college	secondaryschool	not going to college	out campus	no	#NULL!	incorrect	incorrect	correct	incorrect	incorrect	incorrect	incorrect	incorrect	incorrect	incorrect	correct	correct	correct	correct	incorrect	correct	incorrect	correct	correct	correct	correct	incorrect	incorrect	incorrect	incorrect	incorrect	incorrect	incorrect	incorrect
5096	27	23	23 and more	female	malay	malay	islam	muslim	single	Bachelor	DEGREE	art	unable to recall	college/university	going to college	secondaryschool	not going to college	out campus	no	#NULL!	correct	correct	correct	correct	incorrect	incorrect	correct	incorrect	incorrect	correct	correct	incorrect	correct	correct	correct	correct	incorrect	correct	correct	incorrect	correct	correct	incorrect	correct	correct	correct	incorrect	correct	correct
5097	24	22	less 23	female	malay	malay	islam	muslim	single	Bachelor	DEGREE	art	yes	college/university	going to college	college/university	going to college	in campus	yes	NOT SCHOOL PROGRAM	correct	correct	correct	correct	incorrect	incorrect	correct	incorrect	incorrect	correct	correct	correct	correct	correct	correct	incorrect	correct	incorrect	correct	correct	correct	incorrect	incorrect	correct	incorrect	incorrect	incorrect	incorrect	incorrect
5098	28	23	23 and more	female	others	non malay	islam	muslim	single	Bachelor	DEGREE	art	unable to recall	college/university	going to college	secondaryschool	not going to college	in campus	no	#NULL!	correct	correct	correct	correct	incorrect	incorrect	correct	incorrect	correct	correct	incorrect	correct	correct	correct	correct	correct	correct	incorrect	correct	correct	correct	correct	incorrect	incorrect	incorrect	correct	correct	correct	incorrect
5099	30	22	less 23	female	malay	malay	islam	muslim	single	Bachelor	DEGREE	art	yes	secondaryschool	not going to college	primaryschool	not going to college	out campus	no	#NULL!	correct	correct	correct	correct	incorrect	correct	incorrect	correct	incorrect	correct	correct	correct	incorrect	correct	incorrect	correct	correct	correct	correct	correct	correct	incorrect	correct	correct	correct	correct	correct	correct	incorrect
5100	27	22	less 23	female	malay	malay	islam	muslim	single	Bachelor	DEGREE	art	yes	secondaryschool	not going to college	secondaryschool	not going to college	out campus	yes	SCHOOL PROGRAM	correct	correct	correct	correct	incorrect	correct	incorrect	incorrect	incorrect	correct	correct	correct	incorrect	incorrect	incorrect	incorrect	correct	correct	correct	correct	correct	correct	incorrect	correct	correct	correct	incorrect	correct	correct
5101	23	23	23 and more	female	malay	malay	islam	muslim	single	Bachelor	DEGREE	art	yes	secondaryschool	not going to college	secondaryschool	not going to college	out campus	yes	NOT SCHOOL PROGRAM	correct	correct	correct	correct	incorrect	incorrect	incorrect	correct	incorrect	correct	correct	correct	incorrect	incorrect	correct	incorrect	correct	correct	correct	correct	correct	correct	incorrect	correct	incorrect	incorrect	incorrect	incorrect	incorrect
5102	22	23	23 and more	female	malay	malay	islam	muslim	single	Bachelor	DEGREE	art	yes	college/university	going to college	secondaryschool	not going to college	in campus	yes	NOT SCHOOL PROGRAM	correct	correct	correct	correct	incorrect	incorrect	incorrect	incorrect	incorrect	correct	correct	correct	correct	incorrect	incorrect	correct	incorrect	incorrect	correct	correct	correct	correct	incorrect	incorrect	correct	correct	incorrect	correct	correct
5103	31	22	less 23	female	malay	malay	islam	muslim	single	Bachelor	DEGREE	art	yes	secondaryschool	not going to college	primaryschool	not going to college	in campus	yes	NOT SCHOOL PROGRAM	correct	correct	correct	correct	incorrect	incorrect	incorrect	incorrect	incorrect	correct	correct	correct	correct	correct	correct	correct	correct	correct	correct	correct	correct	correct	incorrect	correct	correct	correct	correct	correct	correct
5104	19	24	23 and more	female	malay	malay	islam	muslim	single	Bachelor	DEGREE	art	unable to recall	college/university	going to college	secondaryschool	not going to college	out campus	no	#NULL!	correct	incorrect	correct	incorrect	incorrect	incorrect	incorrect	incorrect	incorrect	correct	correct	incorrect	incorrect	correct	correct	correct	incorrect	correct	correct	correct	correct	correct	incorrect	incorrect	incorrect	incorrect	incorrect	incorrect	correct
5105	27	22	less 23	female	malay	malay	islam	muslim	single	Bachelor	DEGREE	art	unable to recall	secondaryschool	not going to college	secondaryschool	not going to college	out campus	no	#NULL!	correct	correct	correct	correct	incorrect	incorrect	incorrect	correct	incorrect	incorrect	correct	incorrect	incorrect	correct	correct	correct	correct	correct	correct	correct	correct	correct	incorrect	correct	correct	correct	incorrect	correct	correct
5106	32	22	less 23	female	malay	malay	islam	muslim	single	Bachelor	DEGREE	art	yes	secondaryschool	not going to college	secondaryschool	not going to college	in campus	no	#NULL!	correct	correct	correct	correct	incorrect	correct	incorrect	correct	incorrect	correct	correct	correct	correct	correct	incorrect	correct	correct	correct	correct	correct	correct	correct	incorrect	correct	correct	correct	correct	correct	correct
5107	24	23	23 and more	female	malay	malay	islam	muslim	single	Bachelor	DEGREE	art	no	no formal education	not going to college	no formal education	not going to college	out campus	no	#NULL!	correct	correct	correct	correct	incorrect	incorrect	incorrect	incorrect	incorrect	incorrect	correct	correct	correct	incorrect	correct	correct	correct	correct	correct	correct	correct	correct	incorrect	correct	correct	correct	incorrect	correct	incorrect
5108	25	22	less 23	female	malay	malay	islam	muslim	single	Bachelor	DEGREE	art	no	college/university	going to college	college/university	going to college	out campus	no	#NULL!	correct	incorrect	correct	incorrect	correct	incorrect	incorrect	incorrect	incorrect	incorrect	correct	correct	correct	correct	incorrect	correct	correct	correct	correct	correct	correct	incorrect	incorrect	correct	correct	incorrect	correct	correct	correct
5109	28	23	23 and more	male	malay	malay	islam	muslim	single	Bachelor	DEGREE	art	unable to recall	secondaryschool	not going to college	secondaryschool	not going to college	out campus	no	#NULL!	correct	correct	correct	correct	incorrect	incorrect	incorrect	incorrect	incorrect	correct	correct	correct	incorrect	correct	correct	correct	correct	correct	correct	correct	correct	correct	incorrect	incorrect	correct	correct	correct	correct	correct
5110	19	22	less 23	male	malay	malay	islam	muslim	single	Bachelor	DEGREE	art	yes	college/university	going to college	secondaryschool	not going to college	out campus	no	#NULL!	incorrect	correct	correct	correct	incorrect	correct	incorrect	incorrect	correct	correct	incorrect	correct	incorrect	incorrect	incorrect	incorrect	correct	correct	correct	correct	correct	incorrect	correct	correct	incorrect	incorrect	incorrect	incorrect	incorrect
5111	23	21	less 23	male	malay	malay	islam	muslim	single	Bachelor	DEGREE	art	yes	college/university	going to college	college/university	going to college	out campus	yes	SCHOOL PROGRAM	incorrect	correct	correct	incorrect	incorrect	incorrect	incorrect	incorrect	incorrect	correct	correct	correct	incorrect	correct	incorrect	incorrect	correct	correct	correct	correct	correct	correct	incorrect	correct	correct	incorrect	correct	correct	incorrect
5112	28	21	less 23	male	malay	malay	islam	muslim	single	Bachelor	DEGREE	art	unable to recall	college/university	going to college	college/university	going to college	out campus	yes	NOT SCHOOL PROGRAM	correct	correct	correct	correct	correct	incorrect	incorrect	incorrect	incorrect	incorrect	correct	correct	incorrect	correct	correct	correct	incorrect	correct	correct	correct	correct	correct	correct	correct	correct	correct	correct	correct	correct
5113	24	22	less 23	female	malay	malay	islam	muslim	single	Bachelor	DEGREE	art	no	college/university	going to college	college/university	going to college	out campus	no	#NULL!	correct	incorrect	correct	incorrect	incorrect	correct	incorrect	incorrect	correct	incorrect	correct	correct	correct	incorrect	correct	incorrect	incorrect	correct	correct	correct	correct	correct	incorrect	incorrect	correct	correct	incorrect	correct	correct
5114	22	25	23 and more	female	malay	malay	islam	muslim	single	Bachelor	DEGREE	art	no	college/university	going to college	secondaryschool	not going to college	in campus	yes	NOT SCHOOL PROGRAM	incorrect	correct	correct	correct	incorrect	correct	correct	incorrect	incorrect	correct	correct	correct	correct	correct	incorrect	correct	correct	correct	correct	correct	correct	correct	incorrect	correct	incorrect	incorrect	incorrect	incorrect	incorrect
5115	25	22	less 23	female	malay	malay	islam	muslim	single	Bachelor	DEGREE	art	yes	secondaryschool	not going to college	secondaryschool	not going to college	in campus	yes	NOT SCHOOL PROGRAM	incorrect	incorrect	correct	correct	incorrect	correct	correct	incorrect	incorrect	correct	correct	correct	incorrect	correct	correct	correct	correct	correct	correct	correct	correct	incorrect	incorrect	correct	correct	correct	incorrect	correct	correct
5116	30	23	23 and more	female	malay	malay	islam	muslim	single	Bachelor	DEGREE	art	unable to recall	college/university	going to college	college/university	going to college	in campus	yes	NOT SCHOOL PROGRAM	incorrect	correct	correct	correct	incorrect	correct	correct	incorrect	incorrect	incorrect	correct	correct	correct	correct	correct	correct	correct	correct	correct	correct	correct	correct	correct	incorrect	correct	correct	incorrect	correct	correct
5117	29	24	23 and more	female	malay	malay	islam	muslim	single	Bachelor	DEGREE	art	yes	secondaryschool	not going to college	secondaryschool	not going to college	in campus	yes	NOT SCHOOL PROGRAM	correct	correct	correct	incorrect	correct	correct	correct	correct	correct	incorrect	correct	correct	correct	incorrect	correct	correct	correct	correct	correct	correct	correct	correct	incorrect	incorrect	correct	correct	incorrect	correct	correct
5118	23	25	23 and more	female	malay	malay	islam	muslim	single	Bachelor	DEGREE	art	no	college/university	going to college	secondaryschool	not going to college	out campus	no	#NULL!	incorrect	correct	correct	correct	incorrect	correct	incorrect	incorrect	incorrect	incorrect	correct	correct	incorrect	incorrect	incorrect	correct	correct	correct	correct	correct	correct	correct	incorrect	correct	correct	incorrect	incorrect	incorrect	incorrect
5119	21	24	23 and more	female	malay	malay	islam	muslim	single	Bachelor	DEGREE	art	yes	secondaryschool	not going to college	secondaryschool	not going to college	out campus	no	#NULL!	correct	incorrect	correct	incorrect	incorrect	incorrect	incorrect	incorrect	incorrect	incorrect	correct	correct	correct	incorrect	correct	correct	correct	correct	correct	correct	correct	correct	correct	correct	incorrect	incorrect	incorrect	incorrect	incorrect
5120	20	24	23 and more	male	malay	malay	islam	muslim	single	Bachelor	DEGREE	art	yes	college/university	going to college	college/university	going to college	out campus	yes	NOT SCHOOL PROGRAM	incorrect	incorrect	correct	incorrect	incorrect	incorrect	correct	incorrect	incorrect	incorrect	correct	correct	correct	correct	correct	correct	incorrect	correct	correct	correct	correct	correct	incorrect	correct	incorrect	incorrect	correct	correct	incorrect
5121	21	24	23 and more	male	malay	malay	islam	muslim	single	Bachelor	DEGREE	art	no	college/university	going to college	college/university	going to college	out campus	no	#NULL!	correct	correct	correct	correct	incorrect	incorrect	incorrect	incorrect	incorrect	incorrect	correct	correct	incorrect	correct	correct	incorrect	correct	correct	correct	correct	correct	correct	correct	incorrect	incorrect	correct	incorrect	incorrect	incorrect
5123	30	21	less 23	female	malay	malay	islam	muslim	single	Bachelor	DEGREE	art	unable to recall	secondaryschool	not going to college	college/university	going to college	out campus	no	#NULL!	incorrect	correct	correct	correct	incorrect	correct	correct	incorrect	incorrect	correct	correct	correct	incorrect	correct	correct	correct	correct	correct	correct	correct	correct	correct	correct	correct	correct	correct	incorrect	correct	correct
5124	23	22	less 23	female	malay	malay	islam	muslim	single	Bachelor	DEGREE	art	yes	secondaryschool	not going to college	secondaryschool	not going to college	out campus	no	SCHOOL PROGRAM	correct	correct	correct	incorrect	incorrect	correct	correct	incorrect	incorrect	incorrect	correct	correct	correct	correct	correct	correct	correct	incorrect	correct	incorrect	correct	correct	correct	incorrect	correct	correct	incorrect	correct	incorrect
5125	23	22	less 23	female	malay	malay	islam	muslim	single	Bachelor	DEGREE	art	unable to recall	college/university	going to college	secondaryschool	not going to college	out campus	yes	NOT SCHOOL PROGRAM	incorrect	correct	correct	correct	incorrect	correct	incorrect	incorrect	incorrect	correct	correct	correct	incorrect	incorrect	incorrect	incorrect	incorrect	correct	correct	correct	incorrect	correct	correct	incorrect	correct	correct	correct	correct	correct
5126	26	22	less 23	female	malay	malay	islam	muslim	single	Bachelor	DEGREE	art	yes	college/university	going to college	college/university	going to college	out campus	yes	SCHOOL PROGRAM	incorrect	incorrect	correct	incorrect	incorrect	correct	correct	incorrect	incorrect	incorrect	correct	correct	correct	incorrect	correct	correct	correct	correct	correct	incorrect	incorrect	correct	correct	incorrect	correct	correct	correct	correct	correct
5127	17	21	less 23	female	malay	malay	islam	muslim	single	Bachelor	DEGREE	art	unable to recall	college/university	going to college	college/university	going to college	out campus	no	#NULL!	incorrect	correct	correct	correct	incorrect	incorrect	incorrect	correct	incorrect	correct	correct	incorrect	correct	correct	correct	incorrect	incorrect	incorrect	correct	correct	correct	incorrect	incorrect	correct	incorrect	incorrect	correct	correct	incorrect
5128	18	21	less 23	female	malay	malay	islam	muslim	single	Bachelor	DEGREE	art	unable to recall	college/university	going to college	college/university	going to college	out campus	no	#NULL!	incorrect	correct	incorrect	correct	incorrect	incorrect	incorrect	incorrect	incorrect	incorrect	correct	correct	correct	correct	incorrect	correct	correct	correct	incorrect	correct	correct	correct	incorrect	incorrect	incorrect	incorrect	incorrect	incorrect	incorrect
5129	21	21	less 23	female	malay	malay	islam	muslim	single	Bachelor	DEGREE	art	no	college/university	going to college	secondaryschool	not going to college	in campus	no	#NULL!	correct	correct	correct	correct	incorrect	incorrect	incorrect	incorrect	incorrect	incorrect	correct	correct	correct	incorrect	correct	incorrect	correct	incorrect	correct	correct	correct	correct	incorrect	correct	incorrect	correct	incorrect	incorrect	correct
5130	21	21	less 23	female	malay	malay	islam	muslim	single	Bachelor	DEGREE	art	no	college/university	going to college	college/university	going to college	out campus	no	#NULL!	correct	correct	incorrect	correct	incorrect	incorrect	incorrect	incorrect	incorrect	correct	correct	correct	incorrect	incorrect	incorrect	incorrect	correct	correct	correct	correct	correct	incorrect	incorrect	correct	correct	incorrect	incorrect	correct	correct
5131	22	24	23 and more	female	malay	malay	islam	muslim	single	Bachelor	DEGREE	art	yes	college/university	going to college	secondaryschool	not going to college	out campus	no	#NULL!	incorrect	correct	correct	correct	incorrect	incorrect	incorrect	incorrect	incorrect	correct	correct	correct	correct	correct	correct	correct	correct	correct	correct	correct	correct	correct	incorrect	incorrect	incorrect	incorrect	incorrect	incorrect	incorrect
5132	25	24	23 and more	female	malay	malay	islam	muslim	single	Bachelor	DEGREE	art	yes	college/university	going to college	college/university	going to college	in campus	no	#NULL!	correct	correct	correct	correct	incorrect	incorrect	incorrect	incorrect	incorrect	correct	correct	correct	incorrect	correct	correct	correct	correct	correct	correct	correct	correct	correct	incorrect	correct	incorrect	incorrect	incorrect	incorrect	incorrect
5133	26	24	23 and more	male	malay	malay	islam	muslim	single	Bachelor	DEGREE	art	yes	college/university	going to college	college/university	going to college	out campus	no	#NULL!	correct	correct	correct	correct	incorrect	incorrect	incorrect	incorrect	incorrect	correct	correct	correct	incorrect	correct	correct	correct	correct	correct	correct	correct	correct	correct	incorrect	correct	correct	correct	correct	correct	incorrect
5135	21	23	23 and more	female	malay	malay	islam	muslim	single	Bachelor	DEGREE	art	yes	college/university	going to college	college/university	going to college	out campus	yes	SCHOOL PROGRAM	correct	incorrect	correct	correct	incorrect	incorrect	incorrect	incorrect	incorrect	correct	incorrect	correct	correct	correct	incorrect	correct	correct	correct	correct	correct	correct	correct	incorrect	incorrect	incorrect	incorrect	incorrect	incorrect	incorrect
5136	26	24	23 and more	female	malay	malay	islam	muslim	single	Bachelor	DEGREE	art	yes	college/university	going to college	college/university	going to college	in campus	yes	SCHOOL PROGRAM	incorrect	correct	correct	correct	incorrect	correct	incorrect	incorrect	incorrect	correct	correct	correct	correct	correct	incorrect	correct	correct	incorrect	correct	correct	correct	correct	incorrect	correct	correct	correct	correct	correct	correct
5137	23	23	23 and more	female	malay	malay	islam	muslim	single	Bachelor	DEGREE	art	yes	secondaryschool	not going to college	secondaryschool	not going to college	in campus	yes	NOT SCHOOL PROGRAM	incorrect	correct	correct	correct	incorrect	correct	incorrect	incorrect	incorrect	correct	correct	incorrect	correct	correct	incorrect	correct	correct	correct	correct	incorrect	correct	correct	incorrect	correct	incorrect	incorrect	correct	incorrect	incorrect
5138	29	23	23 and more	female	malay	malay	islam	muslim	single	Bachelor	DEGREE	art	no	secondaryschool	not going to college	secondaryschool	not going to college	out campus	no	#NULL!	correct	correct	correct	correct	incorrect	incorrect	incorrect	incorrect	incorrect	correct	correct	incorrect	correct	correct	correct	correct	correct	correct	correct	correct	correct	correct	correct	correct	correct	correct	incorrect	correct	correct
5139	24	24	23 and more	female	malay	malay	islam	muslim	single	Bachelor	DEGREE	art	no	college/university	going to college	secondaryschool	not going to college	out campus	no	#NULL!	correct	correct	correct	correct	incorrect	incorrect	incorrect	incorrect	incorrect	correct	correct	incorrect	correct	correct	incorrect	incorrect	correct	correct	correct	correct	correct	correct	incorrect	correct	correct	incorrect	incorrect	correct	correct
5140	29	23	23 and more	female	malay	malay	islam	muslim	single	Bachelor	DEGREE	art	yes	college/university	going to college	college/university	going to college	out campus	no	#NULL!	correct	correct	correct	correct	incorrect	incorrect	incorrect	incorrect	incorrect	correct	correct	correct	correct	correct	correct	correct	incorrect	correct	correct	correct	correct	correct	correct	correct	correct	correct	incorrect	correct	correct
5141	27	24	23 and more	female	malay	malay	islam	muslim	single	Bachelor	DEGREE	art	yes	primaryschool	not going to college	secondaryschool	not going to college	out campus	yes	NOT SCHOOL PROGRAM	incorrect	correct	correct	correct	incorrect	correct	correct	incorrect	incorrect	correct	correct	correct	correct	correct	correct	correct	correct	correct	correct	correct	correct	incorrect	correct	correct	correct	incorrect	incorrect	correct	incorrect
5142	24	24	23 and more	female	malay	malay	islam	muslim	single	Bachelor	DEGREE	art	no	secondaryschool	not going to college	secondaryschool	not going to college	out campus	no	#NULL!	incorrect	correct	correct	incorrect	incorrect	incorrect	incorrect	incorrect	incorrect	incorrect	correct	incorrect	incorrect	correct	correct	correct	correct	correct	correct	correct	correct	correct	incorrect	correct	correct	incorrect	correct	correct	incorrect
5143	21	23	23 and more	female	malay	malay	islam	muslim	single	Bachelor	DEGREE	art	unable to recall	college/university	going to college	college/university	going to college	out campus	no	#NULL!	incorrect	correct	correct	correct	incorrect	incorrect	incorrect	incorrect	correct	correct	correct	incorrect	incorrect	correct	incorrect	correct	correct	correct	correct	correct	correct	correct	incorrect	correct	incorrect	incorrect	incorrect	incorrect	incorrect
5144	20	24	23 and more	male	malay	malay	islam	muslim	single	Bachelor	DEGREE	art	no	primaryschool	not going to college	primaryschool	not going to college	out campus	no	#NULL!	incorrect	correct	correct	correct	incorrect	incorrect	incorrect	incorrect	incorrect	correct	correct	incorrect	incorrect	incorrect	correct	correct	incorrect	correct	correct	incorrect	correct	incorrect	incorrect	correct	incorrect	incorrect	correct	incorrect	incorrect
5145	24	24	23 and more	female	malay	malay	islam	muslim	single	Bachelor	DEGREE	art	yes	secondaryschool	not going to college	secondaryschool	not going to college	out campus	no	#NULL!	correct	correct	correct	correct	incorrect	incorrect	incorrect	incorrect	incorrect	correct	correct	correct	correct	correct	incorrect	correct	correct	correct	correct	correct	correct	incorrect	incorrect	incorrect	correct	correct	incorrect	incorrect	correct
5146	21	24	23 and more	female	malay	malay	islam	muslim	single	Bachelor	DEGREE	art	yes	secondaryschool	not going to college	secondaryschool	not going to college	out campus	no	#NULL!	correct	incorrect	correct	incorrect	incorrect	incorrect	incorrect	incorrect	incorrect	incorrect	correct	correct	correct	correct	incorrect	correct	correct	correct	correct	correct	correct	incorrect	incorrect	incorrect	incorrect	incorrect	incorrect	correct	correct
5147	28	23	23 and more	female	malay	malay	islam	muslim	single	Bachelor	DEGREE	art	yes	college/university	going to college	secondaryschool	not going to college	in campus	yes	NOT SCHOOL PROGRAM	incorrect	correct	correct	correct	incorrect	correct	incorrect	incorrect	correct	correct	correct	correct	correct	incorrect	correct	correct	correct	correct	correct	correct	correct	correct	incorrect	incorrect	correct	correct	incorrect	correct	correct
5148	12	21	less 23	female	malay	malay	islam	muslim	single	Bachelor	DEGREE	art	yes	college/university	going to college	college/university	going to college	out campus	no	#NULL!	incorrect	correct	correct	incorrect	incorrect	incorrect	correct	incorrect	incorrect	incorrect	correct	correct	incorrect	correct	incorrect	incorrect	incorrect	incorrect	correct	incorrect	correct	incorrect	incorrect	incorrect	incorrect	incorrect	incorrect	correct	incorrect
5149	27	20	less 23	female	malay	malay	islam	muslim	single	Bachelor	DEGREE	art	unable to recall	college/university	going to college	college/university	going to college	out campus	no	#NULL!	correct	incorrect	incorrect	incorrect	correct	correct	correct	correct	correct	incorrect	correct	correct	correct	incorrect	correct	correct	incorrect	correct	correct	correct	correct	incorrect	incorrect	incorrect	correct	correct	correct	correct	correct
5150	17	21	less 23	female	malay	malay	islam	muslim	single	Bachelor	DEGREE	art	yes	college/university	going to college	college/university	going to college	out campus	no	#NULL!	correct	incorrect	correct	incorrect	incorrect	incorrect	incorrect	incorrect	correct	incorrect	correct	correct	correct	incorrect	correct	incorrect	incorrect	correct	correct	correct	incorrect	incorrect	incorrect	incorrect	correct	incorrect	incorrect	correct	incorrect
5151	30	23	23 and more	female	malay	malay	islam	muslim	single	Bachelor	DEGREE	art	unable to recall	college/university	going to college	college/university	going to college	out campus	yes	NOT SCHOOL PROGRAM	correct	correct	correct	correct	incorrect	correct	incorrect	incorrect	correct	correct	correct	correct	correct	incorrect	correct	correct	correct	correct	correct	correct	correct	correct	correct	incorrect	correct	correct	incorrect	correct	correct
5152	32	27	23 and more	female	malay	malay	islam	muslim	single	Bachelor	DEGREE	art	yes	college/university	going to college	secondaryschool	not going to college	in campus	yes	NOT SCHOOL PROGRAM	correct	correct	correct	correct	incorrect	correct	incorrect	correct	incorrect	correct	correct	correct	correct	correct	correct	correct	correct	correct	correct	correct	correct	incorrect	incorrect	correct	correct	correct	correct	correct	correct
5155	28	21	less 23	male	malay	malay	islam	muslim	single	Bachelor	DEGREE	art	unable to recall	secondaryschool	not going to college	secondaryschool	not going to college	in campus	no	#NULL!	correct	correct	correct	correct	incorrect	correct	incorrect	incorrect	incorrect	correct	correct	correct	correct	incorrect	correct	correct	correct	correct	correct	correct	correct	incorrect	incorrect	correct	correct	correct	correct	correct	correct
5156	16	22	less 23	female	malay	malay	islam	muslim	single	Bachelor	DEGREE	art	yes	secondaryschool	not going to college	secondaryschool	not going to college	out campus	no	#NULL!	incorrect	incorrect	correct	incorrect	incorrect	incorrect	incorrect	incorrect	incorrect	incorrect	correct	correct	correct	correct	incorrect	incorrect	incorrect	correct	correct	correct	correct	correct	incorrect	incorrect	incorrect	incorrect	incorrect	incorrect	incorrect
5157	21	22	less 23	male	malay	malay	islam	muslim	single	Bachelor	DEGREE	art	yes	college/university	going to college	secondaryschool	not going to college	out campus	no	#NULL!	incorrect	correct	correct	correct	incorrect	correct	incorrect	incorrect	incorrect	correct	correct	incorrect	correct	correct	incorrect	incorrect	incorrect	correct	correct	correct	correct	correct	incorrect	correct	incorrect	incorrect	correct	correct	incorrect
5158	25	22	less 23	female	malay	malay	islam	muslim	single	Bachelor	DEGREE	art	yes	secondaryschool	not going to college	secondaryschool	not going to college	out campus	no	#NULL!	incorrect	correct	correct	correct	incorrect	correct	incorrect	incorrect	incorrect	correct	correct	incorrect	incorrect	correct	incorrect	correct	incorrect	correct	correct	correct	correct	correct	incorrect	correct	incorrect	correct	correct	correct	incorrect
5159	27	22	less 23	female	malay	malay	islam	muslim	single	Bachelor	DEGREE	art	unable to recall	college/university	going to college	secondaryschool	not going to college	out campus	no	#NULL!	correct	correct	correct	correct	incorrect	correct	correct	incorrect	incorrect	correct	correct	correct	incorrect	correct	correct	correct	correct	correct	correct	incorrect	incorrect	correct	incorrect	correct	correct	correct	incorrect	incorrect	correct
5160	21	21	less 23	male	malay	malay	islam	muslim	single	Bachelor	DEGREE	art	unable to recall	secondaryschool	not going to college	secondaryschool	not going to college	out campus	no	#NULL!	incorrect	correct	correct	correct	incorrect	incorrect	incorrect	incorrect	incorrect	correct	correct	correct	incorrect	correct	correct	incorrect	correct	incorrect	correct	correct	incorrect	incorrect	incorrect	correct	correct	correct	correct	incorrect	incorrect
5161	20	21	less 23	female	malay	malay	islam	muslim	single	Bachelor	DEGREE	art	yes	college/university	going to college	college/university	going to college	out campus	no	#NULL!	incorrect	incorrect	correct	incorrect	incorrect	correct	incorrect	incorrect	incorrect	incorrect	correct	correct	incorrect	incorrect	correct	correct	correct	correct	correct	correct	correct	correct	correct	incorrect	correct	incorrect	incorrect	correct	incorrect
5162	27	21	less 23	male	malay	malay	islam	muslim	single	Bachelor	DEGREE	art	unable to recall	college/university	going to college	secondaryschool	not going to college	out campus	yes	NOT SCHOOL PROGRAM	correct	incorrect	correct	incorrect	incorrect	incorrect	correct	incorrect	incorrect	correct	correct	correct	correct	incorrect	correct	correct	correct	correct	correct	correct	correct	correct	correct	correct	correct	correct	incorrect	correct	correct
5163	24	21	less 23	male	malay	malay	islam	muslim	single	Bachelor	DEGREE	art	yes	no formal education	not going to college	no formal education	not going to college	in campus	no	#NULL!	correct	correct	correct	correct	correct	incorrect	incorrect	incorrect	incorrect	correct	correct	incorrect	correct	incorrect	incorrect	correct	correct	correct	correct	incorrect	correct	correct	correct	correct	incorrect	correct	correct	incorrect	incorrect
5164	17	21	less 23	female	malay	malay	islam	muslim	single	Bachelor	DEGREE	art	yes	secondaryschool	not going to college	primaryschool	not going to college	in campus	no	#NULL!	incorrect	incorrect	correct	incorrect	incorrect	incorrect	incorrect	incorrect	incorrect	correct	correct	correct	incorrect	correct	correct	incorrect	correct	correct	correct	correct	correct	correct	incorrect	correct	incorrect	incorrect	incorrect	incorrect	incorrect
5165	17	21	less 23	male	malay	malay	islam	muslim	single	Bachelor	DEGREE	art	unable to recall	primaryschool	not going to college	primaryschool	not going to college	in campus	yes	NOT SCHOOL PROGRAM	incorrect	correct	correct	correct	incorrect	incorrect	incorrect	incorrect	incorrect	incorrect	correct	correct	correct	incorrect	correct	correct	incorrect	correct	correct	incorrect	correct	incorrect	incorrect	incorrect	incorrect	incorrect	incorrect	incorrect	incorrect
5166	18	21	less 23	female	malay	malay	islam	muslim	single	Bachelor	DEGREE	art	unable to recall	secondaryschool	not going to college	college/university	going to college	in campus	no	#NULL!	incorrect	incorrect	correct	correct	incorrect	incorrect	incorrect	incorrect	incorrect	correct	correct	correct	incorrect	correct	correct	incorrect	correct	correct	correct	correct	correct	correct	incorrect	correct	incorrect	incorrect	incorrect	incorrect	incorrect
5167	21	22	less 23	male	malay	malay	islam	muslim	single	Bachelor	DEGREE	art	unable to recall	college/university	going to college	secondaryschool	not going to college	out campus	no	#NULL!	incorrect	correct	correct	incorrect	incorrect	incorrect	incorrect	incorrect	incorrect	incorrect	correct	correct	correct	correct	incorrect	correct	correct	correct	correct	correct	correct	correct	incorrect	incorrect	correct	correct	incorrect	correct	correct
5168	21	23	23 and more	female	malay	malay	islam	muslim	single	Bachelor	DEGREE	art	yes	college/university	going to college	college/university	going to college	out campus	no	#NULL!	incorrect	incorrect	correct	incorrect	incorrect	incorrect	incorrect	incorrect	incorrect	incorrect	correct	correct	correct	incorrect	correct	correct	incorrect	incorrect	correct	correct	correct	correct	correct	incorrect	correct	correct	incorrect	correct	correct
5170	24	22	less 23	male	malay	malay	islam	muslim	single	Bachelor	DEGREE	art	unable to recall	college/university	going to college	college/university	going to college	out campus	no	#NULL!	correct	correct	correct	correct	incorrect	correct	correct	incorrect	incorrect	correct	correct	correct	correct	correct	incorrect	correct	incorrect	correct	correct	correct	correct	incorrect	correct	incorrect	incorrect	correct	incorrect	incorrect	incorrect
5171	31	22	less 23	female	malay	malay	islam	muslim	single	Bachelor	DEGREE	art	no	college/university	going to college	college/university	going to college	out campus	yes	NOT SCHOOL PROGRAM	correct	correct	correct	correct	incorrect	correct	incorrect	correct	incorrect	incorrect	correct	correct	incorrect	correct	correct	correct	correct	correct	correct	correct	correct	correct	incorrect	correct	correct	correct	correct	correct	correct
5172	27	24	23 and more	female	malay	malay	islam	muslim	single	Bachelor	DEGREE	art	no	college/university	going to college	secondaryschool	not going to college	out campus	no	#NULL!	correct	correct	correct	correct	incorrect	correct	incorrect	correct	correct	correct	correct	correct	correct	correct	incorrect	correct	correct	correct	correct	correct	correct	correct	correct	correct	correct	correct	correct	correct	correct
5173	29	23	23 and more	male	others	non malay	christian	non-muslim	single	Bachelor	DEGREE	art	yes	college/university	going to college	secondaryschool	not going to college	in campus	no	#NULL!	correct	correct	correct	correct	correct	correct	incorrect	incorrect	incorrect	incorrect	correct	correct	correct	incorrect	correct	incorrect	correct	correct	correct	correct	correct	correct	correct	correct	correct	correct	correct	correct	correct
5174	32	23	23 and more	male	malay	malay	islam	muslim	single	Bachelor	DEGREE	art	unable to recall	college/university	going to college	secondaryschool	not going to college	in campus	no	#NULL!	correct	correct	correct	correct	incorrect	correct	incorrect	incorrect	incorrect	correct	correct	correct	correct	correct	correct	correct	correct	correct	correct	correct	correct	correct	incorrect	correct	correct	correct	correct	correct	correct
5176	27	24	23 and more	female	malay	malay	islam	muslim	single	Bachelor	DEGREE	art	yes	secondaryschool	not going to college	secondaryschool	not going to college	in campus	no	#NULL!	correct	correct	correct	correct	incorrect	incorrect	incorrect	incorrect	incorrect	correct	correct	incorrect	correct	incorrect	correct	correct	correct	correct	correct	incorrect	correct	correct	incorrect	correct	correct	incorrect	correct	correct	correct
5177	24	22	less 23	female	malay	malay	islam	muslim	single	Bachelor	DEGREE	art	yes	college/university	going to college	college/university	going to college	in campus	no	#NULL!	incorrect	correct	correct	incorrect	incorrect	incorrect	correct	incorrect	incorrect	incorrect	correct	correct	incorrect	correct	correct	correct	correct	correct	correct	correct	correct	correct	incorrect	correct	incorrect	correct	incorrect	correct	incorrect
5178	11	24	23 and more	female	malay	malay	islam	muslim	single	Bachelor	DEGREE	art	unable to recall	secondaryschool	not going to college	secondaryschool	not going to college	out campus	no	#NULL!	incorrect	incorrect	correct	incorrect	incorrect	incorrect	incorrect	incorrect	incorrect	incorrect	correct	incorrect	correct	incorrect	incorrect	incorrect	incorrect	incorrect	correct	incorrect	correct	incorrect	incorrect	incorrect	incorrect	incorrect	incorrect	correct	incorrect
5179	16	21	less 23	female	malay	malay	islam	muslim	single	Bachelor	DEGREE	art	no	secondaryschool	not going to college	secondaryschool	not going to college	in campus	no	#NULL!	incorrect	incorrect	correct	incorrect	incorrect	incorrect	correct	incorrect	incorrect	incorrect	correct	correct	correct	incorrect	correct	incorrect	incorrect	correct	correct	incorrect	correct	incorrect	incorrect	incorrect	incorrect	correct	incorrect	correct	correct
5180	31	24	23 and more	male	malay	malay	islam	muslim	single	Bachelor	DEGREE	art	yes	college/university	going to college	college/university	going to college	in campus	no	#NULL!	correct	correct	correct	correct	incorrect	correct	incorrect	correct	incorrect	correct	correct	correct	incorrect	correct	correct	correct	correct	correct	correct	correct	correct	correct	incorrect	correct	correct	correct	correct	correct	correct
5181	19	25	23 and more	male	malay	malay	islam	muslim	single	Bachelor	DEGREE	art	unable to recall	college/university	going to college	secondaryschool	not going to college	in campus	yes	NOT SCHOOL PROGRAM	correct	correct	correct	correct	incorrect	incorrect	incorrect	incorrect	incorrect	incorrect	correct	correct	incorrect	correct	correct	incorrect	correct	correct	correct	correct	correct	correct	incorrect	incorrect	incorrect	incorrect	incorrect	incorrect	incorrect
5182	28	22	less 23	female	malay	malay	islam	muslim	single	Bachelor	DEGREE	art	yes	secondaryschool	not going to college	secondaryschool	not going to college	in campus	yes	NOT SCHOOL PROGRAM	correct	correct	correct	correct	incorrect	incorrect	incorrect	incorrect	incorrect	correct	correct	correct	incorrect	correct	correct	incorrect	correct	correct	incorrect	correct	correct	correct	incorrect	correct	correct	correct	correct	correct	correct
5183	23	21	less 23	female	malay	malay	islam	muslim	single	Bachelor	DEGREE	art	yes	college/university	going to college	college/university	going to college	out campus	no	#NULL!	correct	correct	correct	correct	incorrect	incorrect	incorrect	incorrect	incorrect	incorrect	correct	correct	incorrect	correct	correct	incorrect	correct	correct	correct	correct	correct	correct	incorrect	correct	correct	correct	incorrect	correct	incorrect
5184	24	23	23 and more	female	malay	malay	islam	muslim	single	Bachelor	DEGREE	art	yes	college/university	going to college	college/university	going to college	out campus	no	#NULL!	incorrect	incorrect	correct	correct	incorrect	incorrect	correct	incorrect	incorrect	incorrect	correct	correct	correct	correct	correct	incorrect	incorrect	correct	correct	correct	correct	correct	incorrect	correct	correct	correct	incorrect	correct	correct
5185	31	20	less 23	male	malay	malay	islam	muslim	single	Bachelor	DEGREE	art	unable to recall	secondaryschool	not going to college	secondaryschool	not going to college	out campus	no	#NULL!	correct	correct	correct	correct	incorrect	correct	correct	correct	correct	correct	correct	correct	correct	incorrect	incorrect	correct	incorrect	correct	correct	correct	correct	correct	correct	correct	correct	correct	incorrect	correct	correct
5186	31	21	less 23	male	malay	malay	islam	muslim	single	Bachelor	DEGREE	art	no	secondaryschool	not going to college	secondaryschool	not going to college	in campus	no	#NULL!	correct	correct	correct	correct	correct	correct	correct	correct	correct	incorrect	correct	correct	correct	incorrect	correct	correct	correct	correct	correct	correct	correct	correct	incorrect	correct	correct	correct	incorrect	correct	correct
5187	20	21	less 23	female	malay	malay	islam	muslim	single	Bachelor	DEGREE	art	no	secondaryschool	not going to college	secondaryschool	not going to college	out campus	no	#NULL!	incorrect	incorrect	correct	incorrect	incorrect	correct	correct	incorrect	incorrect	incorrect	correct	correct	correct	correct	correct	correct	correct	incorrect	correct	correct	correct	correct	incorrect	incorrect	incorrect	incorrect	incorrect	incorrect	correct
5188	22	21	less 23	female	malay	malay	islam	muslim	single	Bachelor	DEGREE	art	unable to recall	primaryschool	not going to college	no formal education	not going to college	in campus	no	#NULL!	incorrect	incorrect	correct	incorrect	incorrect	incorrect	correct	incorrect	incorrect	incorrect	correct	correct	correct	correct	incorrect	correct	correct	correct	correct	correct	correct	correct	incorrect	correct	correct	incorrect	incorrect	correct	incorrect
5189	21	21	less 23	female	malay	malay	islam	muslim	single	Bachelor	DEGREE	art	yes	college/university	going to college	college/university	going to college	in campus	yes	SCHOOL PROGRAM	incorrect	correct	correct	correct	incorrect	incorrect	incorrect	incorrect	incorrect	incorrect	correct	correct	incorrect	correct	correct	correct	correct	correct	correct	correct	correct	correct	incorrect	incorrect	incorrect	incorrect	incorrect	incorrect	incorrect
5190	26	21	less 23	female	malay	malay	islam	muslim	single	Bachelor	DEGREE	art	yes	secondaryschool	not going to college	college/university	going to college	out campus	yes	NOT SCHOOL PROGRAM	correct	incorrect	correct	incorrect	correct	correct	correct	correct	correct	incorrect	correct	correct	correct	correct	incorrect	incorrect	incorrect	correct	correct	correct	correct	correct	incorrect	correct	correct	correct	incorrect	correct	correct
5191	22	21	less 23	female	malay	malay	islam	muslim	single	Bachelor	DEGREE	art	yes	secondaryschool	not going to college	secondaryschool	not going to college	out campus	no	#NULL!	incorrect	incorrect	correct	incorrect	incorrect	incorrect	incorrect	incorrect	incorrect	incorrect	correct	correct	correct	incorrect	correct	incorrect	incorrect	correct	correct	incorrect	correct	correct	incorrect	correct	incorrect	incorrect	incorrect	correct	correct
5192	27	21	less 23	female	malay	malay	islam	muslim	single	Bachelor	DEGREE	art	yes	secondaryschool	not going to college	secondaryschool	not going to college	out campus	no	#NULL!	incorrect	correct	correct	correct	incorrect	incorrect	incorrect	incorrect	incorrect	correct	correct	correct	correct	correct	correct	correct	correct	correct	correct	correct	correct	correct	incorrect	correct	incorrect	incorrect	correct	correct	incorrect
5193	23	20	less 23	female	malay	malay	islam	muslim	single	Bachelor	DEGREE	art	yes	secondaryschool	not going to college	college/university	going to college	out campus	no	#NULL!	incorrect	incorrect	incorrect	incorrect	incorrect	incorrect	incorrect	incorrect	incorrect	correct	correct	correct	correct	correct	correct	incorrect	correct	correct	correct	correct	correct	correct	correct	correct	incorrect	incorrect	correct	incorrect	incorrect
5194	30	20	less 23	male	malay	malay	islam	muslim	married	Bachelor	DEGREE	art	unable to recall	secondaryschool	not going to college	secondaryschool	not going to college	out campus	no	#NULL!	correct	correct	correct	correct	incorrect	incorrect	incorrect	incorrect	incorrect	correct	correct	correct	correct	correct	incorrect	correct	correct	correct	correct	correct	correct	correct	incorrect	correct	correct	correct	correct	correct	correct
5195	25	21	less 23	female	malay	malay	islam	muslim	single	Bachelor	DEGREE	art	unable to recall	college/university	going to college	college/university	going to college	in campus	yes	SCHOOL PROGRAM	incorrect	correct	correct	correct	incorrect	incorrect	correct	incorrect	incorrect	correct	correct	correct	correct	correct	correct	correct	correct	correct	correct	correct	correct	correct	incorrect	correct	correct	correct	incorrect	incorrect	incorrect
5196	28	21	less 23	male	malay	malay	islam	muslim	single	Diploma	NOT DEGREE	art	no	secondaryschool	not going to college	secondaryschool	not going to college	out campus	no	#NULL!	incorrect	incorrect	correct	correct	incorrect	incorrect	incorrect	incorrect	incorrect	correct	correct	correct	correct	correct	correct	correct	correct	incorrect	correct	correct	correct	correct	incorrect	correct	correct	correct	correct	correct	incorrect
5197	19	20	less 23	male	malay	malay	islam	muslim	single	Bachelor	DEGREE	art	no	college/university	going to college	college/university	going to college	in campus	no	#NULL!	incorrect	incorrect	correct	incorrect	incorrect	correct	incorrect	incorrect	incorrect	incorrect	correct	correct	correct	incorrect	incorrect	correct	correct	correct	correct	correct	correct	correct	incorrect	correct	correct	correct	incorrect	correct	correct
5198	21	21	less 23	female	malay	malay	islam	muslim	single	Bachelor	DEGREE	art	unable to recall	college/university	going to college	college/university	going to college	out campus	no	#NULL!	correct	incorrect	correct	incorrect	correct	incorrect	correct	incorrect	incorrect	incorrect	correct	incorrect	correct	correct	correct	correct	correct	incorrect	correct	incorrect	correct	correct	incorrect	correct	incorrect	correct	correct	incorrect	incorrect
5199	27	21	less 23	male	malay	malay	islam	muslim	single	Bachelor	DEGREE	art	yes	secondaryschool	not going to college	secondaryschool	not going to college	out campus	yes	NOT SCHOOL PROGRAM	incorrect	correct	correct	correct	incorrect	incorrect	correct	incorrect	correct	correct	correct	correct	correct	correct	incorrect	correct	correct	correct	correct	correct	correct	correct	incorrect	correct	correct	correct	incorrect	correct	correct
5200	29	21	less 23	male	malay	malay	islam	muslim	single	Bachelor	DEGREE	art	yes	college/university	going to college	college/university	going to college	out campus	yes	SCHOOL PROGRAM	correct	correct	correct	correct	incorrect	incorrect	correct	incorrect	incorrect	incorrect	correct	correct	correct	correct	correct	correct	incorrect	correct	correct	correct	correct	correct	incorrect	correct	correct	correct	correct	correct	correct
5201	18	22	less 23	male	malay	malay	islam	muslim	single	Bachelor	DEGREE	art	no	secondaryschool	not going to college	college/university	going to college	out campus	yes	SCHOOL PROGRAM	incorrect	incorrect	correct	incorrect	incorrect	incorrect	incorrect	incorrect	incorrect	incorrect	correct	correct	correct	incorrect	incorrect	correct	correct	correct	correct	correct	correct	correct	incorrect	correct	incorrect	incorrect	incorrect	incorrect	incorrect
5202	21	21	less 23	female	malay	malay	islam	muslim	single	Bachelor	DEGREE	art	unable to recall	secondaryschool	not going to college	secondaryschool	not going to college	out campus	no	#NULL!	correct	correct	correct	correct	incorrect	incorrect	incorrect	correct	incorrect	correct	correct	correct	correct	correct	incorrect	incorrect	incorrect	correct	correct	incorrect	incorrect	correct	incorrect	incorrect	correct	correct	incorrect	correct	incorrect
5203	26	20	less 23	female	malay	malay	islam	muslim	single	Bachelor	DEGREE	art	yes	secondaryschool	not going to college	secondaryschool	not going to college	out campus	yes	NOT SCHOOL PROGRAM	correct	correct	correct	correct	incorrect	incorrect	incorrect	correct	incorrect	correct	correct	incorrect	correct	correct	correct	correct	correct	correct	correct	correct	correct	correct	incorrect	incorrect	correct	correct	incorrect	correct	correct
5204	25	21	less 23	female	malay	malay	islam	muslim	single	Bachelor	DEGREE	art	no	secondaryschool	not going to college	secondaryschool	not going to college	out campus	yes	SCHOOL PROGRAM	correct	correct	correct	correct	incorrect	incorrect	incorrect	correct	incorrect	correct	correct	correct	correct	correct	correct	correct	correct	correct	correct	correct	correct	correct	incorrect	correct	incorrect	incorrect	incorrect	incorrect	incorrect
5205	22	21	less 23	male	malay	malay	islam	muslim	single	Bachelor	DEGREE	art	yes	college/university	going to college	secondaryschool	not going to college	out campus	yes	SCHOOL PROGRAM	correct	correct	correct	correct	incorrect	incorrect	incorrect	incorrect	incorrect	incorrect	correct	correct	correct	correct	correct	incorrect	incorrect	correct	correct	incorrect	correct	correct	correct	incorrect	correct	correct	incorrect	incorrect	incorrect
5206	26	20	less 23	male	malay	malay	islam	muslim	single	Bachelor	DEGREE	art	yes	college/university	going to college	college/university	going to college	in campus	yes	SCHOOL PROGRAM	incorrect	correct	correct	correct	incorrect	correct	incorrect	incorrect	incorrect	correct	incorrect	correct	incorrect	incorrect	correct	correct	correct	correct	correct	correct	correct	correct	incorrect	correct	correct	correct	correct	correct	correct
5207	29	21	less 23	female	malay	malay	islam	muslim	single	Bachelor	DEGREE	art	yes	college/university	going to college	secondaryschool	not going to college	in campus	no	#NULL!	correct	correct	correct	correct	incorrect	incorrect	incorrect	incorrect	incorrect	incorrect	correct	correct	correct	correct	correct	incorrect	correct	correct	correct	correct	correct	correct	incorrect	correct	correct	correct	correct	correct	correct
5208	26	20	less 23	female	malay	malay	islam	muslim	single	Bachelor	DEGREE	art	no	college/university	going to college	college/university	going to college	out campus	no	#NULL!	incorrect	correct	correct	correct	incorrect	correct	incorrect	incorrect	incorrect	incorrect	correct	correct	correct	correct	incorrect	correct	correct	correct	correct	correct	correct	correct	incorrect	correct	correct	incorrect	correct	correct	correct
5209	26	20	less 23	female	malay	malay	islam	muslim	single	Bachelor	DEGREE	art	yes	secondaryschool	not going to college	college/university	going to college	out campus	no	#NULL!	incorrect	correct	incorrect	correct	incorrect	incorrect	incorrect	incorrect	incorrect	correct	correct	correct	correct	correct	correct	correct	correct	correct	correct	correct	correct	incorrect	incorrect	correct	correct	correct	incorrect	correct	correct
5210	26	20	less 23	male	malay	malay	islam	muslim	single	Bachelor	DEGREE	art	yes	secondaryschool	not going to college	college/university	going to college	out campus	yes	SCHOOL PROGRAM	incorrect	correct	correct	correct	incorrect	correct	correct	incorrect	incorrect	correct	correct	correct	correct	correct	incorrect	incorrect	correct	correct	correct	correct	correct	correct	incorrect	correct	correct	correct	correct	incorrect	correct
5211	22	20	less 23	female	malay	malay	islam	muslim	single	Bachelor	DEGREE	art	unable to recall	secondaryschool	not going to college	college/university	going to college	out campus	yes	SCHOOL PROGRAM	incorrect	correct	correct	correct	incorrect	incorrect	incorrect	incorrect	incorrect	correct	correct	incorrect	incorrect	correct	correct	correct	correct	correct	correct	incorrect	correct	correct	incorrect	incorrect	incorrect	incorrect	correct	incorrect	incorrect
5212	21	20	less 23	male	malay	malay	islam	muslim	single	Bachelor	DEGREE	art	unable to recall	college/university	going to college	college/university	going to college	out campus	yes	SCHOOL PROGRAM	incorrect	correct	correct	incorrect	correct	correct	correct	incorrect	incorrect	incorrect	correct	correct	correct	incorrect	incorrect	incorrect	incorrect	correct	correct	correct	correct	incorrect	incorrect	correct	correct	correct	correct	incorrect	incorrect
5213	26	21	less 23	male	malay	malay	islam	muslim	single	Bachelor	DEGREE	art	no	college/university	going to college	college/university	going to college	out campus	yes	NOT SCHOOL PROGRAM	correct	correct	correct	correct	incorrect	correct	correct	incorrect	incorrect	correct	correct	correct	correct	incorrect	correct	incorrect	incorrect	correct	correct	correct	correct	correct	incorrect	incorrect	correct	correct	incorrect	correct	correct
5214	18	20	less 23	female	malay	malay	islam	muslim	single	Bachelor	DEGREE	art	unable to recall	college/university	going to college	college/university	going to college	out campus	no	#NULL!	incorrect	correct	correct	incorrect	incorrect	incorrect	incorrect	incorrect	incorrect	correct	correct	incorrect	incorrect	incorrect	correct	correct	correct	correct	correct	incorrect	correct	correct	incorrect	correct	incorrect	incorrect	incorrect	incorrect	incorrect
5215	19	19	less 23	female	malay	malay	islam	muslim	single	Bachelor	DEGREE	art	no	college/university	going to college	college/university	going to college	out campus	no	#NULL!	incorrect	correct	correct	correct	correct	incorrect	incorrect	incorrect	incorrect	correct	correct	incorrect	correct	correct	correct	incorrect	correct	correct	correct	correct	correct	incorrect	incorrect	incorrect	incorrect	incorrect	incorrect	incorrect	incorrect
5216	22	20	less 23	female	malay	malay	islam	muslim	single	Bachelor	DEGREE	art	unable to recall	college/university	going to college	college/university	going to college	out campus	yes	NOT SCHOOL PROGRAM	incorrect	incorrect	correct	incorrect	incorrect	incorrect	correct	incorrect	incorrect	correct	correct	correct	correct	incorrect	correct	correct	incorrect	correct	correct	correct	correct	incorrect	correct	incorrect	correct	correct	incorrect	incorrect	correct
[truncated: 10 more columns]
